# Supplementary material for: Novel Models for Accurate Estimation of Air–Blood Partitioning: Applications to Individual Compounds and Complex Mixtures of Neutral Organic Compounds
Source: J Chem Inf Model. 2023 Nov 13;63(22):7056–66. doi: 10.1021/acs.jcim.3c01288 (PMC10685450; doi:10.1021/acs.jcim.3c01288)
Supplement: Supplementary file 1 — ci3c01288_si_001.xlsx [file ci3c01288_si_001.xlsx]

## Sheet: Summary
							Supporting Information, File 1
Novel Models for Accurate Estimation of Air-Blood Partitioning: Applications to Individual Compounds and Complex Mixtures of Neutral Organic Compounds
									Ahmad Aakash,1 Ramsha Kulsoom,1 Saba Khan,1 Musab Saeed Siddiqui, 1 Deedar Nabi 1, 2*
									1Institute of Environmental Science and Engineering (IESE), School of Civil and Environmental Engineering (SCEE), National University of Sciences and Technology (NUST), H-12, 48000 Islamabad, Pakistan.
			2 GEOMAR Helmholtz Center for Ocean Research, Wischhofstrasse 1-3, 24148 Kiel, Germany
Supporting Information
Table S1: A set of 79 nonpolar chemicals used for the calibration of the GC×GC models with u1,u2 and ASDs values
Table S 2:Validation set of GC×GC model for logKab estimation with experimental values, GC×GC model , and ASM predicted values of logKab
Table S 3:Training set to develop GC×GC model for logKab estimation with experimental values, GC×GC model , and ASM predicted values of logKab
Table S 4: List of all 344 datapoints with their experimental logKab values , Abraham Solvatiom Model Descriptor's values,and indicator variables
Table S 5: Experimental and predicted values of air-water partition coefficient (Kaw).
Table S 6:Experimental and predicted values of the octanol-water partition coefficient (Kow).
Table S 7: Cross-validation tests to evaluate the internal robustness of GC×GC model for logKab prediction
Table S8: Result of column combination analysis for logKab estimation
Table S 9:The unmatched values of descriptors in the dataset taken from literature
Table S10: The updated values of unmatched descriptors according to LSER database for comptox users (2017)
Table S 11:Cross-validation tests to evaluate the internal robustness of Partition model for logKab prediction
Table S 12:Comparison of PMs and ASMs predicted logKab values with the experimental values
Table S 13: Comparison of ASMs, and PMs Predicted values with experimental values

## Sheet: S1
Table S 4: A set of 79 nonpolar chemicals used for the calibration of the GC×GC models with u1,u2 and ASDs values
Chemicals	CAS-RN	SMILES	E	S	A	B	V	L	u1	u2
nonane	111-84-2	CCCCCCCCC	0	0	0	0	1.3767	4.182	1.88864	-0.349892
decane	124-18-5	CCCCCCCCCC	0	0	0	0	1.5176	4.686	2.13963	-0.373772
undecane	1120-21-4	CCCCCCCCCCC	0	0	0	0	1.6585	5.191	2.39112	-0.397698
dodecane	112-40-3	CCCCCCCCCCCC	0	0	0	0	1.7994	5.696	2.64261	-0.421625
methylcyclopentane	96-37-7	CC1CCCC1	0.225	0.1	0	0	0.8454	2.816	1.27809	-0.23591
cyclooctane	292-64-8	C1CCCCCCC1	0.413	0.1	0	0	1.1272	4.329	1.99075	-0.295058
cyclododecane	294-62-2	C1CCCCCCCCCCC1	0.559	0.1	0	0	1.6908	6.19	2.92104	-0.376843
cyclohexadiene	592-57-4	C1CC=CC=C1	0.515	0.38	0	0.12	0.7594	2.859	1.32803	-0.136237
1,5,9-cyclododecatriene	2765-29-9	C1CC=CCC\C=C\CCC=C1	0.76	0.44	0	0.2	1.5618	6.06	2.92323	-0.212973
3-methylcyclohexene	591-48-0	CC1CCCC=C1	0.36	0.2	0	0.1	0.9433	3.319	1.5055	-0.205794
cyclonona-1,2-diene	1123-11-1	C1CCCC=C=CCC1	0.53	0.2	0	0.1	1.1821	4.38	2.06646	-0.183032
fluoromethane	593-53-3	CF	0.066	0.35	0	0.09	0.2671	0.057	-0.09753	0.00148781
1-fluorobutane	2366-52-1	CCCCF	0.017	0.26	0	0.13	0.6898	1.773	0.745404	-0.0809642
1-fluoropentane	592-50-7	CCCCCF	0.002	0.31	0	0.15	0.8307	2.44	1.08767	-0.114217
1-fluorononane	463-18-3	CCCCCCCCCF	-0.02	0.35	0	0.15	1.3943	4.606	2.16581	-0.217804
tetrafluoromethane	75-73-0	FC(F)(F)F	-0.55	-0.26	0	0	0.3199	-0.817	-0.653062	-0.224471
sulfur hexafluoride	2551-62-4	FS(F)(F)(F)(F)F	-0.6	-0.2	0	0	0.46	-0.12	-0.30616	-0.259777
1-chlorobutane	109-69-3	CCCCCl	0.21	0.4	0	0.1	0.7946	2.722	1.2426	-0.0966132
1-chlorooctane	111-85-3	CCCCCCCCCl	0.191	0.4	0	0.09	1.3582	4.708	2.23117	-0.19154
carbon tetrachloride	56-23-5	ClC(Cl)(Cl)Cl	0.458	0.38	0	0	0.7391	2.823	1.29505	-0.0992937
1,1,2-trichloroethane	79-00-5	ClCC(Cl)Cl	0.499	0.68	0.13	0.08	0.7576	3.29	1.60185	0.0273032
hexachloroethane	67-72-1	ClC(C(Cl)(Cl)Cl)(Cl)Cl	0.68	0.68	0	0	1.1248	4.718	2.30108	-0.0481767
γ-HCH	58-89-9	Cl[C@@H]1[C@H](Cl)[C@@H](Cl)[C@@H]([C@@H]([C@H]1Cl)Cl)Cl	1.45	0.91	0	0.68	1.58	7.467	3.86382	0.111815
1,3-butadiene, 1,1,2,3,4,4-hexachloro-	87-68-3	ClC(=C(Cl)Cl)C(=C(Cl)Cl)Cl	1.019	0.44	0	0.15	1.3206	5.329	2.62891	-0.136619
1,3-cyclopentadiene, 1,2,3,4,5,5-hexachloro-	77-47-4	ClC1=C(Cl)C(C(=C1Cl)Cl)(Cl)Cl	1.097	0.48	0	0.09	1.3529	5.725	2.77458	-0.165101
enflurane	13838-16-9	FC(OC(C(Cl)F)(F)F)F	-0.23	0.54	0.01	0.1	0.8004	2.009	0.76298	-0.0552812
1-bromobutane	109-65-9	CCCCBr	0.36	0.4	0	0.12	0.8472	3.105	1.43693	-0.108197
1-bromooctane	111-83-1	CCCCCCCCBr	0.339	0.4	0	0.12	1.4108	5	2.45135	-0.205675
dibromomethane	74-95-3	BrCBr	0.714	0.67	0.1	0.1	0.5995	2.886	1.40521	0.0578025
tribromomethane	75-25-2	BrC(Br)Br	0.974	0.68	0.15	0.06	0.7745	3.784	1.86176	0.0271021
hexabromoethane	594-73-0	C(C(Br)(Br)Br)(Br)(Br)Br	1.8	1.09	0	0	1.4404	6.93	3.50744	0.0753134
diiodomethane	75-11-6	ICI	1.2	0.69	0.05	0.23	0.7659	3.857	1.89294	0.0257958
1,2-diiodethane	624-73-7	C(CI)I	2.08	0.68	0.04	0.08	0.9068	4.3	2.13152	0.0377253
1-iodohexane	638-45-9	CCCCCCI	0.615	0.4	0	0.15	1.2122	4.62	2.19752	-0.168819
iodononane	4282-42-2	CCCCCCCCCI	0.598	0.4	0	0.15	1.6349	6.269	3.01831	-0.247692
1-iodobutane	542-69-8	CCCCI	0.628	0.4	0	0.15	0.9304	3.628	1.70382	-0.12125
benzene	71-43-2	c1ccccc1	0.569	0.52	0	0.14	0.7164	2.786	1.26218	-0.13204
toluene	108-88-3	Cc1ccccc1	0.564	0.52	0	0.14	0.8573	3.325	1.57343	-0.0589685
benzene, propyl-	103-65-1	CCCc1ccccc1	0.604	0.5	0	0.15	1.1391	4.23	2.02204	-0.107093
benzene, butyl-	68411-44-9	CCCCC1=CC=CC=C1	0.553	0.5	0	0.15	1.28	4.13	1.9712	-0.10415
benzene, pentyl-	538-68-1	CCCCCc1ccccc1	0.594	0.51	0	0.15	1.4209	5.23	2.5217	-0.150537
benzene, octyl-	2189-60-8	CCCCCCCCc1ccccc1	0.579	0.48	0	0.15	1.8436	6.714	3.25467	-0.234624
benzene, decyl-	104-72-3	CCCCCCCCCCc1ccccc1	0.579	0.47	0	0.15	2.1254	7.708	3.74778	-0.286092
fluorobenzene	462-06-6	Fc1ccccc1	0.477	0.57	0	0.1	0.734	2.788	1.31417	-0.0137185
1,3-difluorobenzene	372-18-9	Fc1cccc(c1)F	0.374	0.58	0	0.06	0.7516	2.776	1.30762	-0.0132835
1,4-difluorobenzene	540-36-3	Fc1ccc(cc1)F	0.384	0.6	0	0.06	0.7516	2.766	1.30668	-0.00362635
1,3,5-trifluorobenzene	372-38-3	Fc1cc(F)cc(c1)F	0.253	0.37	0	0.08	0.7692	2.642	1.36411	-0.00601335
1,2,3,5-tetrafluorobenzene	2367-82-0	C1=C(C=C(C(=C1F)F)F)F	0.29	0.3	0	0	0.7868	2.73	1.2846	-0.0104064
benzene, 1,3-dichloro-	541-73-1	Clc1cccc(c1)Cl	0.952	0.73	0	0.02	0.9612	4.41	2.15575	-0.0181847
benzene, 1,4-dichloro-	106-46-7	Clc1ccc(cc1)Cl	0.825	0.75	0	0.02	0.9612	4.435	2.17693	0.00218637
benzene, 1,2-dichloro-	95-50-1	Clc1ccccc1Cl	0.964	0.78	0	0.04	0.9612	4.518	2.22578	0.013956
benzene, 1,2,4-trichloro-	120-82-1	Clc1ccc(c(c1)Cl)Cl	0.97	0.81	0	0	1.0836	5.248	2.58357	-0.0339246
benzene, hexachloro-	118-74-1	Clc1c(Cl)c(Cl)c(c(c1Cl)Cl)Cl	1.49	0.99	0	0	1.451	7.39	3.84454	-0.0165663
bromobenzene	108-86-1	Brc1ccccc1	0.882	0.73	0	0.09	0.8914	4.041	1.97829	0.0146019
1,4-dibromobenzene	106-37-6	Brc1ccc(cc1)Br	1.15	0.86	0	0.04	1.0664	5.324	2.64835	0.022388
1,3-dibromobenzene	108-36-1	Brc1cccc(c1)Br	1.17	0.88	0	0.04	1.0664	5.327	2.65413	0.0318668
1,3,5-tribromobenzene	626-39-1	Brc1cc(Br)cc(c1)Br	1.45	1.02	0	0	1.2414	6.307	3.17549	0.0589067
1,2,3,5-tetrabromobenzene	634-89-9	Brc1cc(Br)c(c(c1)Br)Br	1.83	1.24	0	0	1.4164	7.57	3.85538	0.111897
iodobenzene	591-50-4	Ic1ccccc1	1.188	0.82	0	0.12	0.9746	4.502	2.23231	0.0455047
1,3-diiodobenzene	626-00-6	Ic1cccc(c1)I	1.83	1.07	0	0.09	1.2328	6.377	3.22897	0.0940809
1,4-diiodobenzene	624-38-4	Ic1ccc(cc1)I	1.8	1.15	0	0.06	1.2328	6.255	3.18269	0.133532
naphthalene	91-20-3	c1ccc2c(c1)cccc2	1.071	0.92	0	0.2	1.0854	5.161	2.57991	0.0603259
naphthalene, 1-methyl-	1321-94-4	CC1=CC=CC2=CC=CC=C12	1.344	0.9	0	0.2	1.226	5.8	2.89865	0.0257204
acenaphthylene	208-96-8	c1cc2cccc3c2c(c1)C=C3	1.75	1.14	0	0.26	1.22	6.175	3.14224	0.130525
acenaphthene	83-32-9	c1cc2cccc3c2c(c1)CC3	1.604	1.05	0	0.22	1.2586	6.469	3.26366	0.0667151
dibenzofuran	132-64-9	c1ccc2c(c1)oc1c2cccc1	1.407	0.86	0	0.25	1.27	6.716	3.38013	0.0374577
fluorene	86-73-7	c1ccc2c(c1)Cc1c2cccc1	1.588	1.06	0	0.25	1.357	6.922	3.49267	0.053298
phenanthrene	85-01-8	c1ccc2c(c1)c1ccccc1cc2	2.055	1.29	0	0.26	1.454	7.632	3.90116	0.140669
pyrene	129-00-0	c1cc2ccc3c4c2c(c1)ccc4ccc3	2.808	1.71	0	0.28	1.585	8.833	4.59713	0.300375
benz[a]anthracene	56-55-3	c1ccc2c(c1)cc1c(c2)ccc2c1cccc2	2.992	1.7	0	0.35	1.823	10.291	5.32523	0.235021
chrysene	218-01-9	c1ccc2c(c1)c1ccc3c(c1cc2)cccc3	3.027	1.73	0	0.33	1.823	10.334	5.35368	0.247586
PCB 28	7012-37-5	Clc1ccc(cc1)c1ccc(cc1Cl)Cl	1.75	1.33	0	0.15	1.6043	7.904	4.22794	0.12286
PCB 52	35693-99-3	Clc1ccc(cc1c1cc(Cl)ccc1Cl)Cl	1.92	1.48	0	0.15	1.6398	8.144	4.76108	0.0708559
PCB 101	37680-73-2	Clc1ccc(c(c1)c1cc(Cl)c(cc1Cl)Cl)Cl	2.06	1.61	0	0.13	1.7622	8.868	4.51714	0.164261
PCB 118	31508-00-6	Clc1cc(Cl)c(cc1c1ccc(c(c1)Cl)Cl)Cl	2.01	1.59	0	0.11	1.8491	9.396	4.85274	0.221104
PCB 138	35065-28-2	Clc1cc(Cl)c(cc1c1ccc(c(c1Cl)Cl)Cl)Cl	2.2	1.74	0	0.11	1.8846	9.772	5.25426	0.164329
PCB 153	35065-27-1	Clc1cc(Cl)c(cc1c1cc(Cl)c(cc1Cl)Cl)Cl	2.2	1.74	0	0.11	1.8846	9.587	5.18454	0.170962
PCB 180	35065-29-3	Clc1cc(Cl)c(cc1c1cc(Cl)c(c(c1Cl)Cl)Cl)Cl	2.34	1.87	0	0.09	2.007	10.415	5.61788	0.199931
p,p'-DDE	72-55-9	ClC(=C(c1ccc(cc1)Cl)c1ccc(cc1)Cl)Cl	1.8	1.4	0.06	0.14	2.05	9.73	4.96064	0.0679854

## Sheet: S2
Table S 2: Validation set of GC×GC model for logKab estimation with experimental values, GC×GC model , and ASM predicted values of logKab
Chemicals	CAS-RN	SMILES	u1	u2	E	S	A	B	V	L	logKab (Exp)	logKab(SABVL predictions)	logKab(Exp+SABVL)	logKab(GC×GC predictions)	Residuals [(Exp+SABVL)-GC×GC]
Nonane	111-84-2	CCCCCCCCC	1.97849	-0.451155	0	0	0	0	1.3767	4.182	1.165	0.391542	1.165	0.570017	0.594983
Decane	124-18-5	CCCCCCCCCC	2.2113	-0.45417	0	0	0	0	1.5176	4.686	1.17	0.562224	1.17	0.809397	0.360603
Undecane	1120-21-4	CCCCCCCCCCC	2.4441	-0.457184	0	0	0	0	1.6585	5.191	1.31	0.733604	1.31	1.04878	0.261222
Dodecane	112-40-3	CCCCCCCCCCCC	2.67691	-0.460198	0	0	0	0	1.7994	5.696	1.39	0.904983	1.39	1.28816	0.101842
Tetradecane	629-59-4	CCCCCCCCCCCCCC	3.14252	-0.466226	0	0	0	0	2.0812	6.705	Not Available	1.24704	1.24704	1.76692	-0.519875
Hexadecane	544-76-3	CCCCCCCCCCCCCCCC	3.60814	-0.472254	0	0	0	0	2.363	7.714	Not Available	1.58911	1.58911	2.24568	-0.656574
1,3-Butadiene, 1,1,2,3,4,4-hexachloro-	87-68-3	ClC(=C(Cl)Cl)C(=C(Cl)Cl)Cl	2.66351	-0.23112	1.02	0.42	0	0.16	1.3206	5.347	Not Available	2.07411	2.07411	1.88163	0.192478
Benzene, propyl-	103-65-1	CCCc1ccccc1	2.05614	-0.17775	0.6	0.5	0	0.15	1.1391	4.23	1.67	1.56635	1.67	1.37782	0.292177
Benzene, butyl-	104-51-8	CCCCc1ccccc1	2.29491	-0.168256	0.6	0.51	0	0.15	1.28	4.73	Not Available	1.74255	1.74255	1.65672	0.0858338
Benzene, pentyl-	538-68-1	CCCCCc1ccccc1	2.52919	-0.146022	0.59	0.51	0	0.15	1.4209	5.23	Not Available	1.91045	1.91045	1.96465	-0.0541997
Benzene, hexyl-	1077-16-3	CCCCCCc1ccccc1	2.76628	-0.165217	0.59	0.5	0	0.15	1.5618	5.72	Not Available	2.06305	2.06305	2.16566	-0.102601
Naphthalene	91-20-3	c1ccc2c(c1)cccc2	2.54705	0.0210357	1.34	0.92	0	0.2	1.0854	5.161	Not Available	2.77394	2.77394	2.4268	0.347137
Naphthalene, 2-methyl-	91-57-6	Cc1ccc2c(c1)cccc2	2.80393	0.0197561	1.3	0.81	0	0.25	1.2263	5.617	Not Available	2.96006	2.96006	2.69636	0.263695
Naphthalene, 1-methyl-	90-12-0	Cc1cccc2c1cccc2	2.83455	0.0546532	1.34	0.94	0	0.22	1.2263	5.802	Not Available	3.11292	3.11292	2.82147	0.291449
Acenaphthylene	208-96-8	c1cc2cccc3c2c(c1)C=C3	3.13018	0.17332	1.75	1.14	0	0.26	1.2156	6.175	Not Available	3.66524	3.66524	3.4504	0.214837
Acenaphthene	83-32-9	c1cc2cccc3c2c(c1)CC3	3.21322	0.142804	1.6	1.05	0	0.22	1.2586	6.469	Not Available	3.6281	3.6281	3.45769	0.170408
Dibenzofuran	132-64-9	c1ccc2c(c1)oc1c2cccc1	3.29159	0.123185	1.78	0.86	0	0.25	1.2743	6.716	Not Available	3.70657	3.70657	3.48893	0.217646
Fluorene	86-73-7	c1ccc2c(c1)Cc1c2cccc1	3.43831	0.144038	1.59	1.06	0	0.25	1.3565	6.922	Not Available	3.9109	3.9109	3.70015	0.210755
Phenanthrene	85-01-8	c1ccc2c(c1)c1ccccc1cc2	3.86114	0.237647	2.06	1.29	0	0.29	1.4544	7.632	Not Available	4.5838	4.5838	4.39776	0.186041
Anthracene	120-12-7	c1ccc2c(c1)cc1c(c2)cccc1	3.8847	0.231818	2.29	1.34	0	0.28	1.4544	7.568	Not Available	4.55264	4.55264	4.40733	0.145304
Fluoranthene	206-44-0	c1ccc2c(c1)c1cccc3c1c2ccc3	4.48474	0.281889	2.38	1.55	0	0.24	1.5846	8.827	Not Available	5.32591	5.32591	5.17776	0.148158
Pyrene	129-00-0	c1cc2ccc3c4c2c(c1)ccc4ccc3	4.58825	0.321388	2.81	1.71	0	0.28	1.5846	8.833	Not Available	5.57527	5.57527	5.39253	0.182739
Benz[a]anthracene	56-55-3	c1ccc2c(c1)cc1c(c2)ccc2c1cccc2	5.33898	0.332709	2.99	1.7	0	0.35	1.8234	10.291	Not Available	6.47385	6.47385	6.22028	0.253574
Chrysene	218-01-9	c1ccc2c(c1)c1ccc3c(c1cc2)cccc3	5.35212	0.359093	3.03	1.73	0	0.36	1.8234	10.334	Not Available	6.55683	6.55683	6.30423	0.252605
Benzene, 1,3-dichloro-	541-73-1	Clc1cccc(c1)Cl	2.15375	-0.163705	0.85	0.73	0	0.02	0.9612	4.41	2.3	1.74657	2.3	1.5188	0.781195
Benzene, 1,4-dichloro-	106-46-7	Clc1ccc(cc1)Cl	2.16623	-0.113206	0.83	0.75	0	0.02	0.9612	4.435	Not Available	1.78062	1.78062	1.66603	0.114589
Benzene, 1,2-dichloro-	95-50-1	Clc1ccccc1Cl	2.2158	-0.125348	0.87	0.78	0	0.04	0.9612	4.518	2.63	1.91956	2.63	1.68649	0.943507
Benzene, 1,2,4-trichloro-	120-82-1	Clc1ccc(c(c1)Cl)Cl	2.53812	-0.0821575	0.98	0.81	0	0	1.0836	5.248	Not Available	2.18431	2.34752	2.14356	0.20396
Mirex		C12(C3(C4(C5(C3(C(C1(C5(C2(C4(Cl)Cl)Cl)Cl)Cl)(Cl)Cl)Cl)Cl)Cl)Cl)Cl	5.64092	0.166845	2.98	1.66	0	0.6	2.4434	12.066	Not Available	7.58438	7.58438	6.1011	1.48328
Benzene, hexachloro-	118-74-1	Clc1c(Cl)c(Cl)c(c(c1Cl)Cl)Cl	3.73784	0.0530224	1.49	0.75	0	0.09	1.4508	6.986	Not Available	3.12796	3.12796	3.77697	-0.649008
PCB 28	7012-37-5	Clc1ccc(cc1)c1ccc(cc1Cl)Cl	4.10207	0.0991533	1.76	1.33	0	0.15	1.6914	7.904	Not Available	4.10966	4.10966	4.28637	-0.176713
PCB 52	35693-99-3	Clc1ccc(cc1c1cc(Cl)ccc1Cl)Cl	4.26769	0.0907861	1.9	1.48	0	0.15	1.8138	8.144	Not Available	4.24456	4.24456	4.44016	-0.195603
PCB 101	37680-73-2	Clc1ccc(c(c1)c1cc(Cl)c(cc1Cl)Cl)Cl	4.67085	0.0879412	2.04	1.61	0	0.13	1.9362	8.868	Not Available	4.64432	4.64432	4.861	-0.216679
PCB 105	32598-14-4	Clc1ccc(cc1Cl)c1ccc(c(c1Cl)Cl)Cl	5.07567	0.0697306	2.04	1.59	0	0.11	1.9362	9.594	Not Available	5.078	5.078	5.24285	-0.164851
PCB 118	31508-00-6	Clc1cc(Cl)c(cc1c1ccc(c(c1)Cl)Cl)Cl	4.94989	0.098127	2.06	1.59	0	0.11	1.9362	9.396	Not Available	4.93989	4.93989	5.18453	-0.244642
PCB 128	38380-07-3	Clc1c(ccc(c1Cl)Cl)c1ccc(c(c1Cl)Cl)Cl	5.30371	0.192937	2.18	1.74	0	0.11	2.0586	9.957	Not Available	5.29869	5.29869	5.812	-0.513309
PCB 138	35065-28-2	Clc1cc(Cl)c(cc1c1ccc(c(c1Cl)Cl)Cl)Cl	5.18804	0.13785	2.18	1.74	0	0.11	2.0586	9.772	Not Available	5.16965	5.16965	5.54296	-0.373315
PCB 153	35065-27-1	Clc1cc(Cl)c(cc1c1cc(Cl)c(cc1Cl)Cl)Cl	5.05495	0.162704	2.18	1.74	0	0.11	2.0586	9.587	Not Available	5.04061	5.04061	5.46747	-0.426866
PCB 156	38380-08-4	Clc1ccc(cc1Cl)c1cc(Cl)c(c(c1Cl)Cl)Cl	5.43556	0.149074	2.21	1.72	0	0.09	2.0586	10.2	Not Available	5.39546	5.39546	5.83575	-0.440289
PCB 170	35065-30-6	Clc1c(Cl)ccc(c1Cl)c1cc(Cl)c(c(c1Cl)Cl)Cl	5.66769	0.166419	2.33	1.87	0	0.09	2.181	10.577	Not Available	5.62592	5.62592	6.12842	-0.502504
PCB 180	35065-29-3	Clc1cc(Cl)c(cc1c1cc(Cl)c(c(c1Cl)Cl)Cl)Cl	5.5467	0.109179	2.29	1.87	0	0.09	2.181	10.415	Not Available	5.51292	5.51292	5.84801	-0.335095
p,p'-DDE	72-55-9	ClC(=C(c1ccc(cc1)Cl)c1ccc(cc1)Cl)Cl	4.80387	0.0950207	1.8	1.4	0.06	0.14	2.0526	9.73	Not Available	5.15452	5.15452	5.02113	0.133394
α-Lindane	319-84-6	Cl[C@@H]1[C@H](Cl)[C@@H](Cl)[C@H]([C@@H]([C@H]1Cl)Cl)Cl	3.66116	0.186706	1.45	0.73	0	0.71	1.5798	7.317	Not Available	4.91645	4.91645	4.05013	0.866319
γ-Lindane	58-89-9	Cl[C@@H]1[C@H](Cl)[C@@H](Cl)[C@@H]([C@@H]([C@H]1Cl)Cl)Cl	3.79673	0.247597	1.45	0.91	0	0.68	1.5798	7.467	Not Available	5.08643	5.08643	4.35572	0.730715
β-Lindane	319-85-7	Cl[C@@H]1[C@@H](Cl)[C@H](Cl)[C@H]([C@@H]([C@H]1Cl)Cl)Cl	3.71712	0.368016	1.45	0.88	0	0.69	1.5798	7.493	Not Available	5.10771	5.10771	4.59057	0.517133
δ--Lindane	319-86-8	Cl[C@@H]1[C@H](Cl)[C@H](Cl)[C@H]([C@@H]([C@H]1Cl)Cl)Cl	3.81729	0.392756	1.45	0.94	0	0.63	1.5798	7.626	Not Available	5.08196	5.08196	4.76264	0.319315
Heptachlor	76-44-8	ClC1C=CC2C1C1(Cl)C(=C(C2(C1(Cl)Cl)Cl)Cl)Cl	4.17609	0.0285849	2.08	0.85	0	0.56	1.9626	9.396	Not Available	5.55399	5.55399	4.17782	1.37617
γ-Chlordane (trans)	5103-74-2	ClC1CC2C(C1Cl)C1(C(C2(Cl)C(=C1Cl)Cl)(Cl)Cl)Cl	4.59949	0.0915856	2.1	1.46	0	0.45	2.128	8.68	Not Available	5.04032	5.04032	4.79484	0.245478
Aldrin	309-00-2	ClC1=C(Cl)[C@@]2(C([C@@]1(Cl)[C@H]1[C@@H]2[C@H]2C[C@@H]1C=C2)(Cl)Cl)Cl	4.33195	0.024393	2.07	0.95	0	0.41	2.0134	8.66	Not Available	4.63754	4.63754	4.33232	0.305224
p,p'-DDT	50-29-3	ClC(C(c1ccc(cc1)Cl)c1ccc(cc1)Cl)(Cl)Cl	5.16732	0.150517	1.81	1.76	0	0.16	2.218	10.02	Not Available	5.29494	5.29494	5.55455	-0.259611
4-Chlorodiphenyl ether	7005-72-3	Clc1ccc(cc1)Oc1ccccc1	3.47671	0.0837653	1.35	1.17	0	0.1	1.5053	7.21	Not Available	3.59123	3.59123	3.58105	0.0101834
4-bromodiphenyl ether (PBDE 3)	101-55-3	Brc1ccc(cc1)Oc1ccccc1	3.69069	0.143767	1.5	1.25	0	0.13	1.5579	7.67	Not Available	3.99523	3.99523	3.9676	0.0276292
														RMSE	0.468206

## Sheet: S3
Table S3: Training set to develop GC×GC model for logKab estimation with experimental values, GC×GC model , and ASM predicted values of logKab
Chemicals	CAS-RN	SMILES	E	S	A	B	V	L	u1	u2	logKab ( SABVL models Predictions)	logKab (exp values)	source	logKab( Exp+SABVL)	logKab (GC×GC Model predictions)	Residuals[(Exp+SABVL)-( GC×GC)]
nonane	111-84-2	CCCCCCCCC	0	0	0	0	1.3767	4.182	1.88864	-0.349892	0.498533	1.165	average(human,rat)	1.165	0.763069	0.401931
decane	124-18-5	CCCCCCCCCC	0	0	0	0	1.5176	4.686	2.13963	-0.373772	0.670642	1.17	average(human,rat)	1.17	0.966067	0.203933
undecane	1120-21-4	CCCCCCCCCCC	0	0	0	0	1.6585	5.191	2.39112	-0.397698	0.843504	1.31	rat	1.31	1.16947	0.140533
dodecane	112-40-3	CCCCCCCCCCCC	0	0	0	0	1.7994	5.696	2.64261	-0.421625	1.01637	1.39	rat	1.39	1.37287	0.0171325
methylcyclopentane	96-37-7	CC1CCCC1	0.225	0.1	0	0	0.8454	2.816	1.27809	-0.23591	0.328228	Not Available		0.328228	0.429451	-0.101223
cyclooctane	292-64-8	C1CCCCCCC1	0.413	0.1	0	0	1.1272	4.329	1.99075	-0.295058	1.0533	Not Available		1.0533	1.03065	0.0226505
cyclododecane	294-62-2	C1CCCCCCCCCCC1	0.559	0.1	0	0	1.6908	6.19	2.92104	-0.376843	1.62484	Not Available		1.62484	1.8023	-0.177467
cyclohexadiene	592-57-4	C1CC=CC=C1	0.515	0.38	0	0.12	0.7594	2.859	1.32803	-0.136237	1.02404	-0.07	human	-0.07	0.7691	-0.8391
1,5,9-cyclododecatriene	2765-29-9	C1CC=CCC\C=C\CCC=C1	0.76	0.44	0	0.2	1.5618	6.06	2.92323	-0.212973	2.51551	Not Available		2.51551	2.27429	0.241213
3-methylcyclohexene	591-48-0	CC1CCCC=C1	0.36	0.2	0	0.1	0.9433	3.319	1.5055	-0.205794	0.909279	Not Available		0.909279	0.761691	0.147588
cyclonona-1,2-diene	1123-11-1	C1CCCC=C=CCC1	0.53	0.2	0	0.1	1.1821	4.38	2.06646	-0.183032	1.35694	Not Available		1.35694	1.43356	-0.0766201
fluoromethane	593-53-3	CF	0.066	0.35	0	0.09	0.2671	0.057	-0.09753	0.00148781	-0.466283	Not Available		-0.466283	-0.37785	-0.0884334
1-fluorobutane	2366-52-1	CCCCF	0.017	0.26	0	0.13	0.6898	1.773	0.745404	-0.0809642	0.244095	Not Available		0.244095	0.297435	-0.0533395
1-fluoropentane	592-50-7	CCCCCF	0.002	0.31	0	0.15	0.8307	2.44	1.08767	-0.114217	0.631058	Not Available		0.631058	0.572273	0.058785
1-fluorononane	463-18-3	CCCCCCCCCF	-0.02	0.35	0	0.15	1.3943	4.606	2.16581	-0.217804	1.46286	Not Available		1.46286	1.44135	0.0215075
tetrafluoromethane	75-73-0	FC(F)(F)F	-0.55	-0.26	0	0	0.3199	-0.817	-0.653062	-0.224471	-1.9081	-1.1	human	-1.1	-1.62617	0.526171
sulfur hexafluoride	2551-62-4	FS(F)(F)(F)(F)F	-0.6	-0.2	0	0	0.46	-0.12	-0.30616	-0.259777	-1.54389	-1.65	avrg(human,rat,rabbit,dog)	-1.65	-1.3522	-0.297801
1-chlorobutane	109-69-3	CCCCCl	0.21	0.4	0	0.1	0.7946	2.722	1.2426	-0.0966132	0.829754	0.63	human	0.63	0.790267	-0.160267
1-chlorooctane	111-85-3	CCCCCCCCCl	0.191	0.4	0	0.09	1.3582	4.708	2.23117	-0.19154	1.4685	Not Available		1.4685	1.5873	-0.118797
carbon tetrachloride	56-23-5	ClC(Cl)(Cl)Cl	0.458	0.38	0	0	0.7391	2.823	1.29505	-0.0992937	0.702112	0.62	avrg(human,rat)	0.62	0.839306	-0.219306
1,1,2-trichloroethane	79-00-5	ClCC(Cl)Cl	0.499	0.68	0.13	0.08	0.7576	3.29	1.60185	0.0273032	1.90222	1.67	avrg(human,rat)	1.67	1.53389	0.136109
hexachloroethane	67-72-1	ClC(C(Cl)(Cl)Cl)(Cl)Cl	0.68	0.68	0	0	1.1248	4.718	2.30108	-0.0481767	1.78871	1.76	avrg(human,rat)	1.76	2.07376	-0.313759
γ-HCH	58-89-9	Cl[C@@H]1[C@H](Cl)[C@@H](Cl)[C@@H]([C@@H]([C@H]1Cl)Cl)Cl	1.45	0.91	0	0.68	1.58	7.467	3.86382	0.111815	5.20405	Not Available		5.20436	4.22225	0.98211
1,3-butadiene, 1,1,2,3,4,4-hexachloro-	87-68-3	ClC(=C(Cl)Cl)C(=C(Cl)Cl)Cl	1.019	0.44	0	0.15	1.3206	5.329	2.62891	-0.136619	2.18495	Not Available		2.18131	2.17483	0.00648423
1,3-cyclopentadiene, 1,2,3,4,5,5-hexachloro-	77-47-4	ClC1=C(Cl)C(C(=C1Cl)Cl)(Cl)Cl	1.097	0.48	0	0.09	1.3529	5.725	2.77458	-0.165101	2.30379	Not Available		2.29838	2.25073	0.0476519
enflurane	13838-16-9	FC(OC(C(Cl)F)(F)F)F	-0.23	0.54	0.01	0.1	0.8004	2.009	0.76298	-0.0552812	0.422545	0.3	avrg(human,rat, pig,rabbit,sheep)	0.3	0.390044	-0.0900444
1-bromobutane	109-65-9	CCCCBr	0.36	0.4	0	0.12	0.8472	3.105	1.43693	-0.108197	1.09508	Not Available		1.09508	0.96723	0.127846
1-bromooctane	111-83-1	CCCCCCCCBr	0.339	0.4	0	0.12	1.4108	5	2.45135	-0.205675	1.69226	Not Available		1.69226	1.7849	-0.0926467
dibromomethane	74-95-3	BrCBr	0.714	0.67	0.1	0.1	0.5995	2.886	1.40521	0.0578025	1.77781	1.87	rat	1.87	1.40865	0.461349
tribromomethane	75-25-2	BrC(Br)Br	0.974	0.68	0.15	0.06	0.7745	3.784	1.86176	0.0271021	2.26215	2.145	avrg(human,rat)	2.145	1.81439	0.330609
hexabromoethane	594-73-0	C(C(Br)(Br)Br)(Br)(Br)Br	1.8	1.09	0	0	1.4404	6.93	3.50744	0.0753134	3.30102	Not Available		3.30102	3.73225	-0.431229
diiodomethane	75-11-6	ICI	1.2	0.69	0.05	0.23	0.7659	3.857	1.89294	0.0257958	2.46527	Not Available		2.46527	1.84436	0.620906
1,2-diiodethane	624-73-7	C(CI)I	2.08	0.68	0.04	0.08	0.9068	4.3	2.13152	0.0377253	2.14466	Not Available		2.14466	2.13656	0.0080979
1-iodohexane	638-45-9	CCCCCCI	0.615	0.4	0	0.15	1.2122	4.62	2.19752	-0.168819	1.78002	Not Available		1.78002	1.61602	0.164
iodononane	4282-42-2	CCCCCCCCCI	0.598	0.4	0	0.15	1.6349	6.269	3.01831	-0.247692	2.39967	Not Available		2.39967	2.27762	0.122046
1-iodobutane	542-69-8	CCCCI	0.628	0.4	0	0.15	0.9304	3.628	1.70382	-0.12125	1.44787	Not Available		1.44787	1.21844	0.229433
benzene	71-43-2	c1ccccc1	0.569	0.52	0	0.14	0.7164	2.786	1.26218	-0.13204	1.19243	1.041	avrg(human,rat,dog,mouse,rabbit, guinea-pig )	1.041	0.709923	0.331077
toluene	108-88-3	Cc1ccccc1	0.564	0.52	0	0.14	0.8573	3.325	1.57343	-0.0589685	1.39093	1.17	avrg(human, rat, rabbit)	1.17	1.25592	-0.085919
benzene, propyl-	103-65-1	CCCc1ccccc1	0.604	0.5	0	0.15	1.1391	4.23	2.02204	-0.107093	1.66941	Not Available		1.66941	1.60314	0.066267
benzene, butyl-	68411-44-9	CCCCC1=CC=CC=C1	0.553	0.5	0	0.15	1.28	4.13	1.9712	-0.10415	1.38601	Not Available		1.38601	1.55661	-0.170601
benzene, pentyl-	538-68-1	CCCCCc1ccccc1	0.594	0.51	0	0.15	1.4209	5.23	2.5217	-0.150537	2.01515	Not Available		2.01515	2.01899	-0.00383537
benzene, octyl-	2189-60-8	CCCCCCCCc1ccccc1	0.579	0.48	0	0.15	1.8436	6.714	3.25467	-0.234624	2.48768	Not Available		2.48768	2.57068	-0.0829928
benzene, decyl-	104-72-3	CCCCCCCCCCc1ccccc1	0.579	0.47	0	0.15	2.1254	7.708	3.74778	-0.286092	2.81378	Not Available		2.81378	2.95645	-0.142664
fluorobenzene	462-06-6	Fc1ccccc1	0.477	0.57	0	0.1	0.734	2.788	1.31417	-0.0137185	1.09751	1.06	rat	1.06	1.10523	-0.045231
1,3-difluorobenzene	372-18-9	Fc1cccc(c1)F	0.374	0.58	0	0.06	0.7516	2.776	1.30762	-0.0132835	0.961793	Not Available		0.955438	1.0994	-0.143958
1,4-difluorobenzene	540-36-3	Fc1ccc(cc1)F	0.384	0.6	0	0.06	0.7516	2.766	1.30668	-0.00362635	0.969372	0.87	rat	0.87	1.12606	-0.256055
1,3,5-trifluorobenzene	372-38-3	Fc1cc(F)cc(c1)F	0.253	0.37	0	0.08	0.7692	2.642	1.36411	-0.00601335	0.730111	0.49	rat	0.49	1.18132	-0.691319
1,2,3,5-tetrafluorobenzene	2367-82-0	C1=C(C=C(C(=C1F)F)F)F	0.29	0.3	0	0	0.7868	2.73	1.2846	-0.0104064	0.50108	Not Available		0.50108	1.08274	-0.581663
benzene, 1,3-dichloro-	541-73-1	Clc1cccc(c1)Cl	0.952	0.73	0	0.02	0.9612	4.41	2.15575	-0.0181847	1.88985	Not Available		1.88985	2.00254	-0.112688
benzene, 1,4-dichloro-	106-46-7	Clc1ccc(cc1)Cl	0.825	0.75	0	0.02	0.9612	4.435	2.17693	0.00218637	1.92383	Not Available		1.92383	2.08382	-0.159999
benzene, 1,2-dichloro-	95-50-1	Clc1ccccc1Cl	0.964	0.78	0	0.04	0.9612	4.518	2.22578	0.013956	2.06323	2.63	human	2.63	2.17038	0.459618
benzene, 1,2,4-trichloro-	120-82-1	Clc1ccc(c(c1)Cl)Cl	0.97	0.81	0	0	1.0836	5.248	2.58357	-0.0339246	2.34752	Not Available		2.34752	2.4201	-0.0725786
benzene, hexachloro-	118-74-1	Clc1c(Cl)c(Cl)c(c(c1Cl)Cl)Cl	1.49	0.99	0	0	1.451	7.39	3.84454	-0.0165663	3.55668	Not Available		3.55668	3.83349	-0.276807
bromobenzene	108-86-1	Brc1ccccc1	0.882	0.73	0	0.09	0.8914	4.041	1.97829	0.0146019	1.90403	1.72	rat	1.72	1.90459	-0.184585
1,4-dibromobenzene	106-37-6	Brc1ccc(cc1)Br	1.15	0.86	0	0.04	1.0664	5.324	2.64835	0.022388	2.57627	Not Available		2.57627	2.65153	-0.0752566
1,3-dibromobenzene	108-36-1	Brc1cccc(c1)Br	1.17	0.88	0	0.04	1.0664	5.327	2.65413	0.0318668	2.59366	Not Available		2.59366	2.68494	-0.0912818
1,3,5-tribromobenzene	626-39-1	Brc1cc(Br)cc(c1)Br	1.45	1.02	0	0	1.2414	6.307	3.17549	0.0589067	3.07201	Not Available		3.07201	3.32624	-0.254237
1,2,3,5-tetrabromobenzene	634-89-9	Brc1cc(Br)c(c(c1)Br)Br	1.83	1.24	0	0	1.4164	7.57	3.85538	0.111897	3.93251	Not Available		3.93251	4.21336	-0.280847
iodobenzene	591-50-4	Ic1ccccc1	1.188	0.82	0	0.12	0.9746	4.502	2.23231	0.0455047	2.27811	Not Available		2.27811	2.26785	0.0102611
1,3-diiodobenzene	626-00-6	Ic1cccc(c1)I	1.83	1.07	0	0.09	1.2328	6.377	3.22897	0.0940809	3.41885	Not Available		3.41885	3.48488	-0.0660298
1,4-diiodobenzene	624-38-4	Ic1ccc(cc1)I	1.8	1.15	0	0.06	1.2328	6.255	3.18269	0.133532	3.30614	Not Available		3.30614	3.5479	-0.241755
naphthalene	91-20-3	c1ccc2c(c1)cccc2	1.071	0.92	0	0.2	1.0854	5.161	2.57991	0.0603259	2.90365	Not Available		2.90365	2.68624	0.217411
naphthalene, 1-methyl-	1321-94-4	CC1=CC=CC2=CC=CC=C12	1.344	0.9	0	0.2	1.226	5.8	2.89865	0.0257204	3.16289	Not Available		3.16289	2.93176	0.23113
acenaphthylene	208-96-8	c1cc2cccc3c2c(c1)C=C3	1.75	1.14	0	0.26	1.22	6.175	3.14224	0.130525	3.79838	Not Available		3.79838	3.49553	0.302845
acenaphthene	83-32-9	c1cc2cccc3c2c(c1)CC3	1.604	1.05	0	0.22	1.2586	6.469	3.26366	0.0667151	3.78683	Not Available		3.78683	3.44397	0.34286
dibenzofuran	132-64-9	c1ccc2c(c1)oc1c2cccc1	1.407	0.86	0	0.25	1.27	6.716	3.38013	0.0374577	3.89382	Not Available		3.89382	3.48608	0.40774
fluorene	86-73-7	c1ccc2c(c1)Cc1c2cccc1	1.588	1.06	0	0.25	1.357	6.922	3.49267	0.053298	4.07196	Not Available		4.07196	3.65318	0.41878
phenanthrene	85-01-8	c1ccc2c(c1)c1ccccc1cc2	2.055	1.29	0	0.26	1.454	7.632	3.90116	0.140669	4.66518	Not Available		4.66518	4.34532	0.319861
pyrene	129-00-0	c1cc2ccc3c4c2c(c1)ccc4ccc3	2.808	1.71	0	0.28	1.585	8.833	4.59713	0.300375	5.74921	Not Available		5.74921	5.55565	0.193563
benz[a]anthracene	56-55-3	c1ccc2c(c1)cc1c(c2)ccc2c1cccc2	2.992	1.7	0	0.35	1.823	10.291	5.32523	0.235021	6.67933	Not Available		6.67933	6.15575	0.52358
chrysene	218-01-9	c1ccc2c(c1)c1ccc3c(c1cc2)cccc3	3.027	1.73	0	0.33	1.823	10.334	5.35368	0.247586	6.68032	Not Available		6.68032	6.22253	0.457788
PCB 28	7012-37-5	Clc1ccc(cc1)c1ccc(cc1Cl)Cl	1.75	1.33	0	0.15	1.6043	7.904	4.22794	0.12286	4.38101	Not Available		4.38101	4.64768	-0.266669
PCB 52	35693-99-3	Clc1ccc(cc1c1cc(Cl)ccc1Cl)Cl	1.92	1.48	0	0.15	1.6398	8.144	4.76108	0.0708559	4.62301	Not Available		4.62301	5.0752	-0.45219
PCB 101	37680-73-2	Clc1ccc(c(c1)c1cc(Cl)c(cc1Cl)Cl)Cl	2.06	1.61	0	0.13	1.7622	8.868	4.51714	0.164261	5.0325	Not Available		5.0325	5.07907	-0.0465715
PCB 118	31508-00-6	Clc1cc(Cl)c(cc1c1ccc(c(c1)Cl)Cl)Cl	2.01	1.59	0	0.11	1.8491	9.396	4.85274	0.221104	5.23318	Not Available		5.23318	5.6049	-0.371725
PCB 138	35065-28-2	Clc1cc(Cl)c(cc1c1ccc(c(c1Cl)Cl)Cl)Cl	2.2	1.74	0	0.11	1.8846	9.772	5.25426	0.164329	5.57775	Not Available		5.57775	5.87641	-0.298667
PCB 153	35065-27-1	Clc1cc(Cl)c(cc1c1cc(Cl)c(cc1Cl)Cl)Cl	2.2	1.74	0	0.11	1.8846	9.587	5.18454	0.170962	5.43823	Not Available		5.43823	5.82002	-0.381799
PCB 180	35065-29-3	Clc1cc(Cl)c(cc1c1cc(Cl)c(c(c1Cl)Cl)Cl)Cl	2.34	1.87	0	0.09	2.007	10.415	5.61788	0.199931	5.92615	Not Available		5.92615	6.37167	-0.445519
p,p'-DDE	72-55-9	ClC(=C(c1ccc(cc1)Cl)c1ccc(cc1)Cl)Cl	1.8	1.4	0.06	0.14	2.05	9.73	4.96064	0.0679854	5.3254	Not Available		5.3254	5.28278	0.0426131
															RMSE	0.30653

## Sheet: S4
Table S4: List of all 344 datapoints with their experimental logKab values , Abraham Solvatiom Model Descriptor's values,and indicator variables
Chemicals	CAS-RN	SMILES	E	S	A	B	L	V	logKab (exp)	Irat	Idog	Ipig	Imouse	Irabbit	logKaw (Exp)	logKow (Exp)	logKaw (ASM)	logKow (ASM)	logKow	logKaw
1,1,1,2-Tetrachloroethane	630-20-6	ClCC(Cl)(Cl)Cl	0.54	0.63	0.1	0.08	3.641	0.88	1.48	0	0	0	0	0	-0.990573		-0.97438	2.84413	2.84413	-0.990573
1,1,1-Trichloroethane	71-55-6	CC(Cl)(Cl)Cl	0.37	0.41	0	0.09	2.733	0.7576	0.5	0	0	0	0	0	-0.152985	2.49	-0.07696	2.45241	2.49	-0.152985
1,1,2,2-Tetrachloroethane	79-34-5	ClC(C(Cl)Cl)Cl	0.6	0.76	0.16	0.12	3.803	0.88	2.11	0	0	0	0	0	-1.82385	2.39	-1.73624	2.58169	2.39	-1.82385
1,1,2-Trichloroethane	79-00-5	ClCC(Cl)Cl	0.5	0.68	0.13	0.08	3.29	0.7576	1.58	0	0	0	0	0	-1.47259	1.89	-1.33162	2.32232	1.89	-1.47259
1,1-Dichloroethane	75-34-3	CC(Cl)Cl	0.32	0.49	0.1	0.1	2.316	0.6352	0.7	0	0	0	0	0	-0.638777	1.79	-0.77022	1.81281	1.79	-0.638777
1,2,4-Trimethylbenzene	95-63-6	Cc1ccc(c(c1)C)C	0.68	0.56	0	0.19	4.441	1.1391	1.77	0	0	0	0	0	-0.598933	3.63	-0.721475	3.54976	3.63	-0.598933
1,2-Dichloroethane	107-06-2	ClCCCl	0.42	0.64	0.1	0.11	2.573	0.6352	1.3	0	0	0	0	0	-1.31663	1.48	-1.25278	1.67732	1.48	-1.31663
1,2-Dichloropropane	78-87-5	ClCC(Cl)C	0.37	0.63	0	0.17	2.836	0.7761	1.01	0	0	0	0	0	-0.938264	1.98	-0.924225	1.95508	1.98	-0.938264
1-chloro-2-bromoethane	107-04-0	ClCCBr	0.57	0.7	0.1	0.09	2.982	0.6878	1.47	0	0	0	0	0	-1.42995		-1.34177	1.96436	1.96436	-1.42995
Butan-1-ol	71-36-3	CCCCO	0.22	0.42	0.37	0.48	2.601	0.7309	2.97	0	0	0	0	0	-3.44354	0.88	-3.35959	0.905099	0.88	-3.44354
1-Chloropropane	540-54-5	CCCCl	0.22	0.4	0	0.1	2.202	0.6537	0.46	0	0	0	0	0	-0.271242	2.04	-0.115025	1.95328	2.04	-0.271242
1-Nitropropane	108-03-2	CCCN(=O)=O	0.24	0.95	0	0.31	2.894	0.7055	2.27	0	0	0	0	0	-2.44899	0.87	-2.47629	0.875675	0.87	-2.44899
Pentan-1-ol	71-41-0	CCCCCO	0.22	0.42	0.37	0.48	3.106	0.8718	2.73	0	0	0	0	0	-3.27457	1.51	-3.24269	1.46182	1.51	-3.27457
Propan-1-ol	71-23-8	CCCO	0.24	0.42	0.37	0.48	2.031	0.59	2.99	0	0	0	0	0	-3.5187	0.25	-3.44528	0.32043	0.25	-3.5187
2,2,4-Trimethylpentane	540-84-1	CC(CC(C)(C)C)C	0	0	0	0	3.106	1.2358	0.2	0	0	0	0	0	2.09436		2.25041	4.65386	4.65386	2.09436
2-Chloropropane	75-29-6	CC(Cl)C	0.18	0.35	0	0.12	1.97	0.6537	0.14	0	0	0	0	0	-0.145475	1.9	0.002435	1.85502	1.9	-0.145475
Heptan-2-one	110-43-0	CCCCCC(=O)C	0.12	0.68	0	0.51	3.76	1.1106	2.3	0	0	0	0	0	-2.16063	1.98	-2.27407	1.91505	1.98	-2.16063
2-Methylbuta-1,3-diene	78-79-5	C=CC(=C)C	0.31	0.23	0	0.1	2.101	0.7271	-0.12	0	0	0	0	0	0.496282	2.42	0.472525	2.32644	2.42	0.496282
2-Methylpropan-1-ol	78-83-1	OCC(C)C	0.22	0.39	0.37	0.48	2.413	0.7309	2.89	0	0	0	0	0	-3.39817	0.76	-3.20725	0.866559	0.76	-3.39817
2-Nitropropane	79-46-9	CC(N(=O)=O)C	0.22	0.92	0	0.32	2.55	0.7055	2.19	0	0	0	0	0	-2.31297	0.93	-2.29777	0.735555	0.93	-2.31297
Pentan-2-one	107-87-9	CCCC(=O)C	0.14	0.68	0	0.51	2.755	0.8288	2.18	0	0	0	0	0	-2.46631	0.91	-2.51026	0.803758	0.91	-2.46631
Propan-2-ol	67-63-0	CC(O)C	0.21	0.36	0.33	0.56	1.764	0.59	2.92	0	0	0	0	0	-3.48003	0.05	-3.43572	0.02142	0.05	-3.48003
2-Methylbutan-1-ol	137-32-6	CCC(CO)C	0.19	0.39	0.37	0.48	3.011	0.8718	2.58	0	0	0	0	0	-3.23929	1.29	-3.13499	1.46327	1.29	-3.23929
4-Chlorobenzotrifluoride	98-56-6	FC(c1ccc(cc1)Cl)(F)F	0.53	0.58	0	0.01	3.73	1.0328	1.22	0	0	0	0	0			0.18394	3.58065	3.58065	0.18394
4-Methylpentan-2-one	108-10-1	CC(CC(=O)C)C	0.11	0.65	0	0.51	3.089	0.9697	2.01	0	0	0	0	0	-2.24863	1.31	-2.24919	1.32925	1.31	-2.24863
2-Propanone	67-64-1	CC(=O)C	0.18	0.7	0.04	0.49	1.696	0.547	2.35	0	0	0	0	0	-2.84445	-0.24	-2.81133	-0.29715	-0.24	-2.84445
Benzene	71-43-2	c1ccccc1	0.61	0.52	0	0.14	2.786	0.7164	0.87	0	0	0	0	0	-0.64422	2.13	-0.67866	2.0483	2.13	-0.64422
Tetrachloromethane	56-23-5	ClC(Cl)(Cl)Cl	0.46	0.38	0	0	2.823	0.7391	0.57	0	0	0	0	0	0.0523957	2.83	0.333065	2.79932	2.83	0.0523957
Bromochloromethane	74-97-5	ClCBr	0.54	0.8	0.01	0.06	2.445	0.5469	0.79	0	0	0	0	0	-1.22416	1.41	-1.1739	1.37258	1.41	-1.22416
Bromodichloromethane	75-27-4	ClC(Br)Cl	0.59	0.69	0.1	0.04	2.891	0.6693	1.42	0	0	0	0	0	-1.06218	2	-1.08106	2.06724	2	-1.06218
n-Butyl acetate	123-86-4	CCCCOC(=O)C	0.07	0.6	0	0.45	3.353	1.0284	1.92	0	0	0	0	0	-1.93981	1.78	-1.83052	1.86173	1.78	-1.93981
2-Butanone	78-93-3	CCC(=O)C	0.17	0.7	0	0.51	2.287	0.6879	2.19	0	0	0	0	0	-2.6334	0.29	-2.68632	0.234749	0.29	-2.6334
1-Bromo-1-chloro-2,2,2-trifluoroethane	151-67-7	ClC(C(F)(F)F)Br	0.1	0.38	0.15	0.03	2.177	0.7409	0.4	0	0	0	0	0	-0.0810174	2.3	-0.048865	2.39538	2.3	-0.0810174
2-Chloro-1,1,1-trifluoroethane	75-88-7	ClCC(F)(F)F	0.01	0.4	0.15	0	1.168	0.5659	0.18	0	0	0	0	0			0.093905	1.61506	1.61506	0.093905
Enflurane	13838-16-9	FC(OC(C(Cl)F)(F)F)F	-0.24	0.54	0.01	0.1	2.009	0.8009	0.25	0	0	0	0	0		2.1	0.026475	2.02584	2.1	0.026475
Isoflurane	26675-46-7	FC(OC(C(F)(F)F)Cl)F	-0.24	0.5	0.1	0.1	1.576	0.8009	0.15	0	0	0	0	0	0.0693685	2.06	-0.013185	1.87985	2.06	0.0693685
Chlorobenzene	108-90-7	Clc1ccccc1	0.72	0.65	0	0.07	3.657	0.8388	1.48	0	0	0	0	0	-0.895753	2.84	-0.71282	2.77602	2.84	-0.895753
Chlorodibromomethane	124-48-1	ClC(Br)Br	0.78	0.68	0.12	0.1	3.304	0.7219	1.71	0	0	0	0	0	-1.49475	2.16	-1.49008	2.1751	2.16	-1.49475
Chloroethane	75-00-3	CCCl	0.23	0.4	0	0.1	1.678	0.5128	0.36	0	0	0	0	0	-0.34319	1.43	-0.2228	1.38839	1.43	-0.34319
Trichloromethane	67-66-3	ClC(Cl)Cl	0.43	0.49	0.15	0.02	2.48	0.6167	0.98	0	0	0	0	0	-0.823847	1.97	-0.690015	2.10575	1.97	-0.823847
(Z)-1,2-Dichloroethene	156-59-2	Cl/C=C\Cl	0.44	0.61	0.11	0.05	2.439	0.5922	0.98	0	0	0	0	0	-0.777853	2	-0.98051	1.76357	2	-0.777853
Cyclohexane	110-82-7	C1CCCCC1	0.31	0.1	0	0	2.964	0.8454	0.19	0	0	0	0	0	0.787578	2.13	1.11605	3.51093	2.13	0.787578
Cyclopropane	75-19-4	C1CC1	0.41	0.23	0	0	1.314	0.4227	-0.29	0	0	0	0	0	1.50911	1.72	0.561065	1.59943	1.72	1.50911
n-Decane	124-18-5	CCCCCCCCCC	0	0	0	0	4.686	1.5176	1.32	0	0	0	0	0	2.32329	5.01	2.2106	6.0124	5.01	2.32329
Dichloromethane	75-09-2	ClCCl	0.39	0.57	0.1	0.05	2.019	0.4943	0.95	0	0	0	0	0	-0.87663	1.25	-0.909055	1.40523	1.25	-0.87663
Diethyl ether	60-29-7	CCOCC	0.04	0.26	0	0.44	2.012	0.7309	1.09	0	0	0	0	0	-1.29861	0.89	-1.19297	1.08203	0.89	-1.29861
Ethane	74-84-0	CC	0	0	0	0	0.492	0.3904	-1.07	0	0	0	0	0	1.31046	1.81	1.34936	1.49242	1.81	1.31046
Ethanol	64-17-5	CCO	0.25	0.42	0.37	0.48	1.485	0.4491	3.17	0	0	0	0	0	-3.68954	-0.31	-3.54249	-0.253919	-0.31	-3.68954
Ethene	74-85-1	C=C	0.11	0.1	0	0.07	0.289	0.3474	-0.75	0	0	0	0	0	0.969421	1.13	0.78925	0.919004	1.13	0.969421
Ethyl acetate	141-78-6	CCOC(=O)C	0.11	0.62	0	0.45	2.314	0.7466	1.91	0	0	0	0	0	-2.26141	0.73	-2.09179	0.707626	0.73	-2.26141
Ethylbenzene	100-41-4	CCc1ccccc1	0.61	0.51	0	0.15	3.778	0.9982	1.45	0	0	0	0	0	-0.491987	3.15	-0.46423	3.1336	3.15	-0.491987
ethylene oxide	75-21-8	O1CC1	0.25	0.74	0.07	0.32	1.371	0.3405	1.79	0	0	0	0	0	-2.21825	-0.3	-2.54691	-0.409865	-0.3	-2.21825
n-Heptane	142-82-5	CCCCCCC	0	0	0	0	3.173	1.0949	0.42	0	0	0	0	0	1.91252	4.66	1.85895	4.3431	4.66	1.91252
Hexachloroethane	67-72-1	ClC(C(Cl)(Cl)Cl)(Cl)Cl	0.68	0.68	0	0	4.718	1.1248	1.72	0	0	0	0	0	-0.798564	4.14	-0.214	4.12071	4.14	-0.798564
n-Hexane	110-54-3	CCCCCC	0	0	0	0	2.668	0.954	0.07	0	0	0	0	0	1.86676	3.9	1.74206	3.78638	3.9	1.86676
Isobutyl acetate	110-19-0	CC(COC(=O)C)C	0.05	0.57	0	0.47	3.161	1.0284	1.65	0	0	0	0	0	-1.73146	1.78	-1.77366	1.75247	1.78	-1.73146
Isoamyl acetate	123-92-2	CC(CCOC(=O)C)C	0.05	0.57	0	0.47	3.74	1.1693	1.77	0	0	0	0	0	-1.61988	2.25	-1.69229	2.34101	2.25	-1.61988
Isopropyl acetate	108-21-4	CC(OC(=O)C)C	0.06	0.57	0	0.47	2.546	0.8875	1.54	0	0	0	0	0	-1.94447		-1.83776	1.14846	1.14846	-1.94447
2-brompropane	75-26-3	CC(Br)C	0.33	0.35	0	0.14	2.39	0.7063	0.41	0	0	0	0	0	-0.347121	2.14	-0.162435	2.09338	2.14	-0.347121
tricyclo[5.2.1.02,6]decane (JP-10)	2825-83-4	C1CC2C(C1)C1CC2CC1	0.59	0.45	0	0.06	4.84	1.1918	1.72	0	0	0	0	0			0.08219	4.45194	4.45194	0.08219
Methoxyflurane	76-38-0	COC(C(Cl)Cl)(F)F	0.11	0.67	0.17	0.05	2.864	0.8702	1.16	0	0	0	0	0	-0.820312	2.21	-0.82001	2.5209	2.21	-0.820312
Methanol	67-56-1	CO	0.28	0.44	0.43	0.47	0.97	0.3082	3.29	0	0	0	0	0	-3.7305	-0.77	-3.86749	-0.819438	-0.77	-3.7305
Methyl acetate	79-20-9	COC(=O)C	0.14	0.64	0	0.45	1.911	0.6057	1.95	0	0	0	0	0	-2.32782	0.18	-2.29905	0.166567	0.18	-2.32782
Methyl tert-butyl ether	1634-04-4	COC(C)(C)C	0.02	0.28	0	0.54	2.27	0.8718	1.25	0	0	0	0	0	-1.61988	0.94	-1.48591	1.15934	0.94	-1.61988
Chloromethane	74-87-3	CCl	0.25	0.43	0	0.08	1.163	0.3719	0.23	0	0	0	0	0	-0.443045	0.91	-0.299595	0.854069	0.91	-0.443045
Methylcyclohexane	108-87-2	CC1CCCCC1	0.24	0.1	0	0	3.323	0.9863	0.61	0	0	0	0	0	1.24496	3.61	1.30302	4.00487	3.61	1.24496
m-Xylene	108-38-3	Cc1cccc(c1)C	0.62	0.52	0	0.16	3.839	0.9982	1.51	0	0	0	0	0	-0.532389	3.2	-0.56291	3.11123	3.2	-0.532389
n-Nonane	111-84-2	CCCCCCCCC	0	0	0	0	4.182	1.3767	1.7	0	0	0	0	0	2.14297	5.65	2.09322	5.45611	5.65	2.14297
n-Octane	111-65-9	CCCCCCCC	0	0	0	0	3.677	1.2358	0.61	0	0	0	0	0	2.11799	5.18	1.97633	4.89939	5.18	2.11799
o-Xylene	95-47-6	Cc1ccccc1C	0.66	0.56	0	0.16	3.939	0.9982	1.53	0	0	0	0	0	-0.674184	3.16	-0.69371	3.09783	3.16	-0.674184
n-Pentyl acetate	628-63-7	CCCCCOC(=O)C	0.07	0.6	0	0.45	3.844	1.1693	1.97	0	0	0	0	0	-1.79968	2.3	-1.7069	2.41243	2.3	-1.79968
Propene	115-07-1	CC=C	0.1	0.08	0	0.07	0.946	0.4883	-0.36	0	0	0	0	0	0.903743	1.77	0.874585	1.56928	1.77	0.903743
n-Propyl acetate	109-60-4	CCCOC(=O)C	0.09	0.6	0	0.45	2.819	0.8875	1.87	0	0	0	0	0	-2.05006	1.24	-1.93349	1.29254	1.24	-2.05006
1-Bromopropane	106-94-5	CCCBr	0.37	0.4	0	0.12	2.62	0.7063	0.85	0	0	0	0	0	-0.524002	2.1	-0.278935	2.19078	2.1	-0.524002
p-Xylene	106-42-3	Cc1ccc(cc1)C	0.61	0.52	0	0.16	3.839	0.9982	1.6	0	0	0	0	0	-0.549664	3.15	-0.56291	3.11123	3.15	-0.549664
Styrene	100-42-5	C=Cc1ccccc1	0.85	0.65	0	0.16	3.856	0.9552	1.73	0	0	0	0	0	-0.949181	2.95	-0.94982	2.83161	2.95	-0.949181
Sulfur hexafluoride	2551-62-4	FS(F)(F)(F)(F)F	-0.6	-0.2	0	0	-0.12	0.4643	-2.22	0	0	0	0	0	2.26663	1.68	2.24557	1.68936	1.68	2.26663
2-Methylpropan-2-ol	75-65-0	CC(O)(C)C	0.18	0.3	0.31	0.6	1.963	0.7309	2.66	0	0	0	0	0	-3.43186	0.35	-3.16915	0.396759	0.35	-3.43186
tert-amyl methyl ether	994-05-8	CCC(OC)(C)C	0.05	0.28	0	0.54	2.84	1.0127	1.25	0	0	0	0	0	-1.26794		-1.40022	1.74401	1.74401	-1.26794
Tetrachloroethene	127-18-4	ClC(=C(Cl)Cl)Cl	0.64	0.44	0	0	3.584	0.837	1.09	0	0	0	0	0	-0.14054	3.4	0.09323	3.27789	3.4	-0.14054
Toluene	108-88-3	Cc1ccccc1	0.6	0.52	0	0.14	3.325	0.8573	1.12	0	0	0	0	0	-0.566345	3.61	-0.578085	2.61964	3.61	-0.566345
(E)-1,2-Dichloroethene	156-60-5	Cl/C=C/Cl	0.43	0.41	0.09	0.05	2.278	0.5922	0.77	0	0	0	0	0	-0.777853	2	-0.41583	1.97994	2	-0.777853
Tribromomethane	75-25-2	BrC(Br)Br	0.97	0.68	0.15	0.06	3.784	0.7745	2.02	0	0	0	0	0	-1.66016	2.4	-1.50165	2.64086	2.4	-1.66016
Trichloroethene	79-01-6	ClC=C(Cl)Cl	0.52	0.37	0.08	0.03	2.997	0.7146	0.94	0	0	0	0	0	-0.395077	2.42	-0.23193	2.7113	2.42	-0.395077
vinyl bromide	593-60-2	BrC=C	0.56	0.5	0	0.07	1.846	0.5224	0.36	0	0	0	0	0		1.57	-0.33986	1.44626	1.57	-0.33986
Chloroethene	75-01-4	ClC=C	0.26	0.38	0	0.05	1.404	0.4698	0.06	0	0	0	0	0	0.0555314		0.08397	1.36764	1.36764	0.0555314
n-Propylbenzene	103-65-1	CCCc1ccccc1	0.6	0.5	0	0.15	4.23	1.1391	1.67	0	0	0	0	0	-0.367324	3.69	-0.301195	3.68163	3.69	-0.367324
sevoflurane	28523-86-6	FCOC(C(F)(F)F)C(F)(F)F	-0.47	0.56	0	0.1	1.502	0.8548	-0.2	0	0	0	0	0			0.40258	1.91133	1.91133	0.40258
1,2,3-Trichloropropane	96-18-4	ClCC(CCl)Cl	0.55	0.65	0.03	0.31	3.582	0.8985	2.01	0	0	0	0	0	-1.85322	2.27	-1.80349	2.05424	2.27	-1.85322
1,2,3-Trimethylbenzene	526-73-8	Cc1c(C)cccc1C	0.73	0.61	0	0.19	4.565	1.1391	1.82	0	0	0	0	0	-0.749027	3.66	-0.884495	3.53258	3.66	-0.749027
1,2-Dichlorobenzene	95-50-1	Clc1ccccc1Cl	0.87	0.78	0	0.04	4.518	0.9612	2.63	0	0	0	0	0	-1.10521	3.43	-0.93698	3.36143	3.43	-1.10521
1,3,5-Trimethylbenzene	108-67-8	Cc1cc(C)cc(c1)C	0.65	0.52	0	0.19	4.344	1.1391	1.64	0	0	0	0	0	-0.445514	3.42	-0.592115	3.56445	3.42	-0.445514
Buta-1,3-diene	106-99-0	C=CC=C	0.32	0.23	0	0.1	1.543	0.5862	0.09	0	0	0	0	0	0.478364	1.99	0.38107	1.74693	1.99	0.478364
1,3-Dichlorobenzene	541-73-1	Clc1cccc(c1)Cl	0.85	0.73	0	0.02	4.41	0.9612	2.3	0	0	0	0	0	-0.968558	3.53	-0.68424	3.45449	3.53	-0.968558
1-Chlorobutane	109-69-3	CCCCCl	0.21	0.4	0	0.1	2.722	0.7946	0.63	0	0	0	0	0	-0.165797	2.64	-0.00533	2.51645	2.64	-0.165797
1-Chloropentane	543-59-9	CCCCCCl	0.21	0.4	0	0.1	3.223	0.9355	0.87	0	0	0	0	0	-0.0119364	2.73	0.113485	3.07144	2.73	-0.0119364
1-Fluoropropane	460-13-9	CCCF	0.03	0.35	0	0.13	1.103	0.549	0.02	0	0	0	0	0			0.10291	1.19538	1.19538	0.10291
1-Methoxy-2-propanol	107-98-2	COCC(O)C	0.22	0.54	0.31	0.82	2.655	0.7896	4.09	0	0	0	0	0	-4.42473		-4.91982	-0.261614	-0.261614	-4.42473
2,2-Dimethylbutane	75-83-2	CCC(C)(C)C	0	0	0	0	2.352	0.954	-0.59	0	0	0	0	0	1.79333	3.82	1.89374	3.6505	3.82	1.79333
2,3-Dimethylbutane	79-29-8	CC(C(C)C)C	0	0	0	0	2.495	0.954	0.78	0	0	0	0	0	1.68337	3.42	1.8251	3.71199	3.42	1.68337
2-Butoxyethanol	111-76-2	CCCCOCCO	0.2	0.5	0.3	0.83	3.806	1.0714	3.9	0	0	0	0	0	-4.18439	0.83	-4.68291	0.936154	0.83	-4.18439
2-Ethoxyethanol	110-80-5	OCCOCC	0.24	0.5	0.3	0.83	2.815	0.7896	4.34	0	0	0	0	0	-4.71642	-0.32	-4.92582	-0.169114	-0.32	-4.71642
2-Fluoropropane	420-26-8	CC(F)C	0	0.32	0	0.1	1.07	0.549	0.06	0	0	0	0	0			0.32695	1.32699	1.32699	0.32695
Hexan-2-one	591-78-6	CCCCC(=O)C	0.14	0.68	0	0.51	3.286	0.9697	2.1	0	0	0	0	0	-2.4191	1.38	-2.40585	1.37166	1.38	-2.4191
2-isopropoxyethanol	109-59-1	OCCOC(C)C	0.2	0.48	0.21	0.91	3.214	0.9305	4.16	0	0	0	0	0	-4.42473	0.05	-4.77595	0.110425	0.05	-4.42473
2-Methoxyethanol	109-86-4	COCCO	0.27	0.5	0.3	0.84	2.49	0.6487	4.52	0	0	0	0	0	-4.87	-0.77	-5.17781	-0.682933	-0.77	-4.87
2-methylcyclohexanone	583-60-8	CC1CCCCC1=O	0.37	0.83	0	0.56	4.055	1.002	2.87	0	0	0	0	0			-3.2466	1.39617	1.39617	-3.2466
2-Methylpentane	107-83-5	CCCC(C)C	0	0	0	0	2.503	0.954	-0.39	0	0	0	0	0	1.84448		1.82126	3.71543	3.71543	1.84448
3-Methylhexane	589-34-4	CCCC(CC)C	0	0	0	0	3.044	1.0949	0.11	0	0	0	0	0	1.82633		1.92087	4.28763	4.28763	1.82633
3-Methylpentane	96-14-0	CCC(CC)C	0	0	0	0	2.581	0.954	-0.37	0	0	0	0	0	1.8368	3.6	1.78382	3.74897	3.6	1.8368
Pentan-3-one	96-22-0	CCC(=O)CC	0.15	0.66	0	0.51	2.811	0.8288	2.21	0	0	0	0	0	-2.68954	0.99	-2.49574	0.856038	0.99	-2.68954
Ethyne	74-86-2	C#C	0.19	0.47	0.12	0.05	0.07	0.3044	-0.06	0	0	0	0	0	-0.0520537	0.37	-0.32418	0.246904	0.37	-0.0520537
Allylbenzene	300-57-2	C=CCc1ccccc1	0.72	0.6	0	0.22	4.136	1.0961	1.71	0	0	0	0	0		3.23	-0.913625	3.15508	3.23	-0.913625
Argon	7440-37-1	[Ar]	0	0	0	0	-0.688	0.19	-1.52	0	0	0	0	0		0.74	1.40474	0.50206	0.74	1.40474
Carbon disulphide	75-15-0	S=C=S	0.88	0.26	0	0.03	2.37	0.4905	0.3	0	0	0	0	0	-0.230151	1.94	0.018875	2.07111	1.94	-0.230151
Carbon monoxide	630-08-0	[C-]#[O+]	0	0	0	0.04	-0.836	0.2222	-1.67	0	0	0	0	0			1.36309	0.378022	0.378022	1.36309
1-Chloro-2,2-Difluoroethene	359-10-4	ClC=C(F)F	-0.34	0.28	0.15	0	0.723	0.5052	0.06	0	0	0	0	0			0.40112	1.44662	1.44662	0.40112
1,2-Dichloro-1,1,2,2-tetrafluoroethane	76-14-2	FC(C(Cl)(F)F)(Cl)F	-0.19	0.05	0	0	1.427	0.706	-0.82	0	0	0	0	0	2.05864	2.82	1.60184	2.58457	2.82	2.05864
1,1,2,2,3,3,4,4-octafluorobutane	377-36-6	FC(C(C(C(F)F)(F)F)(F)F)F	-0.79	0.08	0.15	0.15	1.456	0.8138	-0.36	0	0	0	0	0			0.51971	2.27004	2.27004	0.51971
1,1,2,2,3-pentafluoropropane	679-86-7	FCC(C(F)F)(F)F	-0.45	0.17	0	0.03	0.68	0.6198	-0.48	0	0	0	0	0			1.34609	1.78292	1.78292	1.34609
1,1,2,2-tetrafluoroethane	359-35-3	FC(C(F)F)F	-0.39	0.24	0.1	0.12	0.394	0.4612	-0.12	0	0	0	0	0			0.12874	0.850512	0.850512	0.12874
1,1,2,4,4-pentafluorobutane	119450-77-0	FC(CC(C(F)F)F)F	-0.49	0.48	0.23	0.14	1.2	0.7607	0.87	0	0	0	0	0			-0.565715	1.48809	1.48809	-0.565715
1,1-Difluoroethane	75-37-6	CC(F)F	-0.25	0.47	0.04	0.07	0.57	0.4258	0.42	0	0	0	0	0	-0.0810174	0.75	-0.05841	0.699878	0.75	-0.0810174
1-Bromo-1,2,2,2-tetrafluoroethane	124-72-1	FC(C(F)(F)F)Br	-0.07	0.21	0.2	0	1.37	0.6362	-0.22	0	0	0	0	0	0.369641		0.38601	2.13024	2.13024	0.369641
1,1,1,2,2,3,3,4,4-nonafluorobutane	375-17-7	FC(C(C(C(F)(F)F)(F)F)(F)F)F	-0.89	-0.43	0.04	0.1	0.7	0.8315	-1.52	0	0	0	0	0			2.63062	2.89901	2.89901	2.63062
1,1,1,2-Tetrafluoroethane	811-97-2	FCC(F)(F)F	-0.39	0.16	0.16	0.05	0.403	0.4612	-0.25	0	0	0	0	0	0.310457		0.41072	1.19788	1.19788	0.310457
1,1,1,2,3,4,4,4-octafluorobutane	75995-72-1	FC(C(F)(F)F)C(C(F)(F)F)F	-0.79	0.2	0.13	0.05	1.096	0.8138	-0.59	0	0	0	0	0			1.00451	2.29464	2.29464	1.00451
Fluroxene	406-90-6	C=COCC(F)(F)F	0.18	0.3	0	0.27	1.6	0.741	0.15	0	0	0	0	0			-0.22435	1.45931	1.45931	-0.22435
Tetrafluoromethane	75-73-0	FC(F)(F)F	-0.58	-0.26	0	0	-0.817	0.3203	-1.1	0	0	0	0	0	2.32329	1.18	2.33712	1.12721	1.18	2.32329
halopropane	679-84-5	BrCC(C(F)F)(F)F	-0.07	0.28	0.2	0	2.03	0.7771	0.75	0	0	0	0	0			0.283605	2.65491	2.65491	0.283605
desflurane	57041-67-5	FC(OC(C(F)(F)F)F)F	-0.47	0.38	0.05	0.04	0.99	0.6962	-0.37	0	0	0	0	0			0.72521	1.76074	1.76074	0.72521
Cyclohexanone	108-94-1	O=C1CCCCC1	0.4	0.86	0	0.56	3.792	0.8611	3.33	0	0	0	0	0	-3.43427	0.81	-3.54176	0.901211	0.81	-3.43427
Dichlorodifluoromethane	75-71-8	FC(Cl)(Cl)F	0.04	0.04	0	0.04	0.998	0.5297	-0.82	0	0	0	0	0	1.14678	2.16	1.18409	1.85132	2.16	1.14678
Dimethyl ether	115-10-6	COC	0	0.27	0	0.41	1.285	0.4491	1.16	0	0	0	0	0	-1.38851	0.1	-1.4372	0.179681	0.1	-1.38851
Divinyl ether	109-93-3	C=COC=C	0.26	0.39	0	0.13	1.76	0.6449	0.41	0	0	0	0	0	-0.483257		-0.050705	1.65261	1.65261	-0.483257
Ethyl formate	109-94-4	CCOC=O	0.15	0.66	0	0.38	1.845	0.6057	1.65	0	0	0	0	0	-1.80305	0.23	-1.96787	0.351487	0.23	-1.80305
Ethyl tert-butyl ether	637-92-3	CCOC(C)(C)C	0	0.22	0	0.54	2.588	1.0127	1.07	0	0	0	0	0	-1.17367		-1.15506	1.72025	1.72025	-1.17367
ethyl tert-pentyl ether	919-94-8	CCOC(CC)(C)C	0	0.16	0	0.61	3.256	1.1536	1.25	0	0	0	0	0	-0.10748		-1.3331	2.19016	2.19016	-0.10748
Fluoroethane	353-36-6	CCF	0.05	0.35	0	0.1	0.576	0.4081	0.09	0	0	0	0	0	-0.0402085		0.142675	0.732701	0.732701	-0.0402085
Fluorotrichloromethane	75-69-4	FC(Cl)(Cl)Cl	0.21	0.24	0	0.07	1.95	0.6344	-0.06	0	0	0	0	0	0.598258	2.53	0.43402	2.1275	2.53	0.598258
Helium	7440-59-7	[He]	0	0	0	0	-1.741	0.068	-2	0	0	0	0	0		0.28	1.59908	-0.24475	0.28	1.59908
Hydrogen	1333-74-0	[H][H]	0	0	0	0	-1.2	0.1086	-1.77	0	0	0	0	0			1.44293	0.085726	0.085726	1.44293
Iodoethane	75-03-6	CCI	0.64	0.4	0	0.15	2.573	0.6486	0.83	0	0	0	0	0	-0.544658	2	-0.54961	1.92802	2	-0.544658
isophorone	78-59-1	CC1=CC(=O)CC(C1)(C)C	0.51	1.12	0	0.53	4.74	1.2408	3.37	0	0	0	0	0	-3.56635	1.7	-3.42066	1.96083	1.7	-3.56635
Isopropylbenzene	98-82-8	CC(c1ccccc1)C	0.6	0.49	0	0.16	4.084	1.1391	1.57	0	0	0	0	0	-0.327816	3.66	-0.259115	3.59845	3.66	-0.327816
Krypton	7439-90-9	[Kr]	0	0	0	0	-0.211	0.246	-1.22	0	0	0	0	0		0.89	1.31858	0.84213	0.89	1.31858
Methane	74-82-8	C	0	0	0	0	-0.323	0.2495	-1.42	0	0	0	0	0	1.42971	1.09	1.38126	0.802405	1.09	1.42971
3-methyl-2-pentanone	565-61-7	CCC(C(=O)C)C	0.11	0.65	0	0.51	3.163	0.9697	2.23	0	0	0	0	0	-2.524		-2.28471	1.36107	1.36107	-2.524
Methylcyclopentane	592-57-4	CC1CCCC1	0.23	0.1	0	0	2.816	0.8454	-0.07	0	0	0	0	0	1.17139	3.37	1.18709	3.44729	3.37	1.17139
Neon	7440-01-9	[Ne]	0	0	0	0	-1.575	0.085	-2.01	0	0	0	0	0		0.28	1.56275	-0.1324	0.28	1.56275
Nitrogen	7727-37-9	N#N	0	0	0	0	-0.978	0.2222	-1.83	0	0	0	0	0		0.67	1.62605	0.454962	0.67	1.62605
Nitrous oxide	10024-97-2	O=N#N	0.07	0.35	0	0.1	0.164	0.2809	-0.34	0	0	0	0	0		0.36	0.016075	0.248989	0.36	0.016075
Oxygen	7782-44-7	O=O	0	0	0	0	-0.723	0.183	-1.58	0	0	0	0	0		0.65	1.40369	0.47014	0.65	1.40369
n-Pentane	109-66-0	CCCCC	0	0	0	0	2.162	0.8131	-0.29	0	0	0	0	0	1.7084	3.39	1.62565	3.22923	3.39	1.7084
Xenon	7440-63-3	[Xe]	0	0	0	0	0.378	0.329	-0.85	0	0	0	0	0		1.28	1.24751	1.29543	1.28	1.24751
b-Chloroprene	126-99-8	C=CC(=C)Cl	0.45	0.36	0	0.15	2.513	0.7086	0.653	0	0	0	0	0			-0.28501	2.10322	2.10322	-0.28501
Propylene oxide	75-56-9	CC1CO1	0.24	0.74	0.07	0.35	1.775	0.4814	1.812	0	0	0	0	0	-2.5459	0.03	-2.52763	-7.6e-05	0.03	-2.5459
1,1,1,2-Tetrachloroethane	630-20-6	ClCC(Cl)(Cl)Cl	0.54	0.63	0.1	0.08	3.641	0.88	1.62	1	0	0	0	0	-0.990573		-0.97438	2.84413	2.84413	-0.990573
1,1,1-Trichloroethane	71-55-6	CC(Cl)(Cl)Cl	0.37	0.41	0	0.09	2.733	0.7576	0.76	1	0	0	0	0	-0.152985	2.49	-0.07696	2.45241	2.49	-0.152985
1,1,2,2-Tetrachloroethane	79-34-5	ClC(C(Cl)Cl)Cl	0.6	0.76	0.16	0.12	3.803	0.88	2.15	1	0	0	0	0	-1.82385	2.39	-1.73624	2.58169	2.39	-1.82385
1,1,2-Trichloroethane	79-00-5	ClCC(Cl)Cl	0.5	0.68	0.13	0.08	3.29	0.7576	1.76	1	0	0	0	0	-1.47259	1.89	-1.33162	2.32232	1.89	-1.47259
1,1-Dichloroethane	75-34-3	CC(Cl)Cl	0.32	0.49	0.1	0.1	2.316	0.6352	1.05	1	0	0	0	0	-0.638777	1.79	-0.77022	1.81281	1.79	-0.638777
1,2,4-Trimethylbenzene	95-63-6	Cc1ccc(c(c1)C)C	0.68	0.56	0	0.19	4.441	1.1391	1.93	1	0	0	0	0	-0.598933	3.63	-0.721475	3.54976	3.63	-0.598933
1,2-Dichloroethane	107-06-2	ClCCCl	0.42	0.64	0.1	0.11	2.573	0.6352	1.48	1	0	0	0	0	-1.31663	1.48	-1.25278	1.67732	1.48	-1.31663
1,2-Dichloropropane	78-87-5	ClCC(Cl)C	0.37	0.63	0	0.17	2.836	0.7761	1.27	1	0	0	0	0	-0.938264	1.98	-0.924225	1.95508	1.98	-0.938264
1-chloro-2-bromoethane	107-04-0	ClCCBr	0.57	0.7	0.1	0.09	2.982	0.6878	1.72	1	0	0	0	0	-1.42995		-1.34177	1.96436	1.96436	-1.42995
Butan-1-ol	71-36-3	CCCCO	0.22	0.42	0.37	0.48	2.601	0.7309	3.19	1	0	0	0	0	-3.44354	0.88	-3.35959	0.905099	0.88	-3.44354
1-Chloropropane	540-54-5	CCCCl	0.22	0.4	0	0.1	2.202	0.6537	0.72	1	0	0	0	0	-0.271242	2.04	-0.115025	1.95328	2.04	-0.271242
1-Nitropropane	108-03-2	CCCN(=O)=O	0.24	0.95	0	0.31	2.894	0.7055	2.35	1	0	0	0	0	-2.44899	0.87	-2.47629	0.875675	0.87	-2.44899
Pentan-1-ol	71-41-0	CCCCCO	0.22	0.42	0.37	0.48	3.106	0.8718	2.92	1	0	0	0	0	-3.27457	1.51	-3.24269	1.46182	1.51	-3.27457
Propan-1-ol	71-23-8	CCCO	0.24	0.42	0.37	0.48	2.031	0.59	3.13	1	0	0	0	0	-3.5187	0.25	-3.44528	0.32043	0.25	-3.5187
2,2,4-Trimethylpentane	540-84-1	CC(CC(C)(C)C)C	0	0	0	0	3.106	1.2358	0.25	1	0	0	0	0	2.09436		2.25041	4.65386	4.65386	2.09436
2-Chloropropane	75-29-6	CC(Cl)C	0.18	0.35	0	0.12	1.97	0.6537	0.49	1	0	0	0	0	-0.145475	1.9	0.002435	1.85502	1.9	-0.145475
Heptan-2-one	110-43-0	CCCCCC(=O)C	0.12	0.68	0	0.51	3.76	1.1106	2.35	1	0	0	0	0	-2.16063	1.98	-2.27407	1.91505	1.98	-2.16063
2-Methylbuta-1,3-diene	78-79-5	C=CC(=C)C	0.31	0.23	0	0.1	2.101	0.7271	0.32	1	0	0	0	0	0.496282	2.42	0.472525	2.32644	2.42	0.496282
2-Methylpropan-1-ol	78-83-1	OCC(C)C	0.22	0.39	0.37	0.48	2.413	0.7309	2.94	1	0	0	0	0	-3.39817	0.76	-3.20725	0.866559	0.76	-3.39817
2-Nitropropane	79-46-9	CC(N(=O)=O)C	0.22	0.92	0	0.32	2.55	0.7055	2.26	1	0	0	0	0	-2.31297	0.93	-2.29777	0.735555	0.93	-2.31297
Pentan-2-one	107-87-9	CCCC(=O)C	0.14	0.68	0	0.51	2.755	0.8288	2.1	1	0	0	0	0	-2.46631	0.91	-2.51026	0.803758	0.91	-2.46631
Propan-2-ol	67-63-0	CC(O)C	0.21	0.36	0.33	0.56	1.764	0.59	3.11	1	0	0	0	0	-3.48003	0.05	-3.43572	0.02142	0.05	-3.48003
2-Methylbutan-1-ol	137-32-6	CCC(CO)C	0.19	0.39	0.37	0.48	3.011	0.8718	2.92	1	0	0	0	0	-3.23929	1.29	-3.13499	1.46327	1.29	-3.23929
4-Chlorobenzotrifluoride	98-56-6	FC(c1ccc(cc1)Cl)(F)F	0.53	0.58	0	0.01	3.73	1.0328	1.64	1	0	0	0	0			0.18394	3.58065	3.58065	0.18394
4-Methylpentan-2-one	108-10-1	CC(CC(=O)C)C	0.11	0.65	0	0.51	3.089	0.9697	1.9	1	0	0	0	0	-2.24863	1.31	-2.24919	1.32925	1.31	-2.24863
2-Propanone	67-64-1	CC(=O)C	0.18	0.7	0.04	0.49	1.696	0.547	2.37	1	0	0	0	0	-2.84445	-0.24	-2.81133	-0.29715	-0.24	-2.84445
Benzene	71-43-2	c1ccccc1	0.61	0.52	0	0.14	2.786	0.7164	1.22	1	0	0	0	0	-0.64422	2.13	-0.67866	2.0483	2.13	-0.64422
Tetrachloromethane	56-23-5	ClC(Cl)(Cl)Cl	0.46	0.38	0	0	2.823	0.7391	0.66	1	0	0	0	0	0.0523957	2.83	0.333065	2.79932	2.83	0.0523957
Bromochloromethane	74-97-5	ClCBr	0.54	0.8	0.01	0.06	2.445	0.5469	1.62	1	0	0	0	0	-1.22416	1.41	-1.1739	1.37258	1.41	-1.22416
Bromodichloromethane	75-27-4	ClC(Br)Cl	0.59	0.69	0.1	0.04	2.891	0.6693	1.56	1	0	0	0	0	-1.06218	2	-1.08106	2.06724	2	-1.06218
n-Butyl acetate	123-86-4	CCCCOC(=O)C	0.07	0.6	0	0.45	3.353	1.0284	1.95	1	0	0	0	0	-1.93981	1.78	-1.83052	1.86173	1.78	-1.93981
2-Butanone	78-93-3	CCC(=O)C	0.17	0.7	0	0.51	2.287	0.6879	2.28	1	0	0	0	0	-2.6334	0.29	-2.68632	0.234749	0.29	-2.6334
1-Bromo-1-chloro-2,2,2-trifluoroethane	151-67-7	ClC(C(F)(F)F)Br	0.1	0.38	0.15	0.03	2.177	0.7409	0.73	1	0	0	0	0	-0.0810174	2.3	-0.048865	2.39538	2.3	-0.0810174
2-Chloro-1,1,1-trifluoroethane	75-88-7	ClCC(F)(F)F	0.01	0.4	0.15	0	1.168	0.5659	0.1	1	0	0	0	0			0.093905	1.61506	1.61506	0.093905
Enflurane	13838-16-9	FC(OC(C(Cl)F)(F)F)F	-0.24	0.54	0.01	0.1	2.009	0.8009	0.45	1	0	0	0	0		2.1	0.026475	2.02584	2.1	0.026475
Isoflurane	26675-46-7	FC(OC(C(F)(F)F)Cl)F	-0.24	0.5	0.1	0.1	1.576	0.8009	0.25	1	0	0	0	0	0.0693685	2.06	-0.013185	1.87985	2.06	0.0693685
Chlorobenzene	108-90-7	Clc1ccccc1	0.72	0.65	0	0.07	3.657	0.8388	1.77	1	0	0	0	0	-0.895753	2.84	-0.71282	2.77602	2.84	-0.895753
Chlorodibromomethane	124-48-1	ClC(Br)Br	0.78	0.68	0.12	0.1	3.304	0.7219	2.04	1	0	0	0	0	-1.49475	2.16	-1.49008	2.1751	2.16	-1.49475
Chloroethane	75-00-3	CCCl	0.23	0.4	0	0.1	1.678	0.5128	0.61	1	0	0	0	0	-0.34319	1.43	-0.2228	1.38839	1.43	-0.34319
Trichloromethane	67-66-3	ClC(Cl)Cl	0.43	0.49	0.15	0.02	2.48	0.6167	1.32	1	0	0	0	0	-0.823847	1.97	-0.690015	2.10575	1.97	-0.823847
(Z)-1,2-Dichloroethene	156-59-2	Cl/C=C\Cl	0.44	0.61	0.11	0.05	2.439	0.5922	1.33	1	0	0	0	0	-0.777853	2	-0.98051	1.76357	2	-0.777853
Cyclohexane	110-82-7	C1CCCCC1	0.31	0.1	0	0	2.964	0.8454	0.14	1	0	0	0	0	0.787578	2.13	1.11605	3.51093	2.13	0.787578
Cyclopropane	75-19-4	C1CC1	0.41	0.23	0	0	1.314	0.4227	-0.12	1	0	0	0	0	1.50911	1.72	0.561065	1.59943	1.72	1.50911
n-Decane	124-18-5	CCCCCCCCCC	0	0	0	0	4.686	1.5176	1.02	1	0	0	0	0	2.32329	5.01	2.2106	6.0124	5.01	2.32329
Dichloromethane	75-09-2	ClCCl	0.39	0.57	0.1	0.05	2.019	0.4943	1.29	1	0	0	0	0	-0.87663	1.25	-0.909055	1.40523	1.25	-0.87663
Diethyl ether	60-29-7	CCOCC	0.04	0.26	0	0.44	2.012	0.7309	1.12	1	0	0	0	0	-1.29861	0.89	-1.19297	1.08203	0.89	-1.29861
Ethane	74-84-0	CC	0	0	0	0	0.492	0.3904	-0.97	1	0	0	0	0	1.31046	1.81	1.34936	1.49242	1.81	1.31046
Ethanol	64-17-5	CCO	0.25	0.42	0.37	0.48	1.485	0.4491	3.37	1	0	0	0	0	-3.68954	-0.31	-3.54249	-0.253919	-0.31	-3.68954
Ethene	74-85-1	C=C	0.11	0.1	0	0.07	0.289	0.3474	-0.31	1	0	0	0	0	0.969421	1.13	0.78925	0.919004	1.13	0.969421
Ethyl acetate	141-78-6	CCOC(=O)C	0.11	0.62	0	0.45	2.314	0.7466	1.89	1	0	0	0	0	-2.26141	0.73	-2.09179	0.707626	0.73	-2.26141
Ethylbenzene	100-41-4	CCc1ccccc1	0.61	0.51	0	0.15	3.778	0.9982	1.48	1	0	0	0	0	-0.491987	3.15	-0.46423	3.1336	3.15	-0.491987
ethylene oxide	75-21-8	O1CC1	0.25	0.74	0.07	0.32	1.371	0.3405	1.81	1	0	0	0	0	-2.21825	-0.3	-2.54691	-0.409865	-0.3	-2.21825
n-Heptane	142-82-5	CCCCCCC	0	0	0	0	3.173	1.0949	0.58	1	0	0	0	0	1.91252	4.66	1.85895	4.3431	4.66	1.91252
Hexachloroethane	67-72-1	ClC(C(Cl)(Cl)Cl)(Cl)Cl	0.68	0.68	0	0	4.718	1.1248	1.8	1	0	0	0	0	-0.798564	4.14	-0.214	4.12071	4.14	-0.798564
n-Hexane	110-54-3	CCCCCC	0	0	0	0	2.668	0.954	0.35	1	0	0	0	0	1.86676	3.9	1.74206	3.78638	3.9	1.86676
Isobutyl acetate	110-19-0	CC(COC(=O)C)C	0.05	0.57	0	0.47	3.161	1.0284	1.72	1	0	0	0	0	-1.73146	1.78	-1.77366	1.75247	1.78	-1.73146
Isoamyl acetate	123-92-2	CC(CCOC(=O)C)C	0.05	0.57	0	0.47	3.74	1.1693	1.81	1	0	0	0	0	-1.61988	2.25	-1.69229	2.34101	2.25	-1.61988
Isopropyl acetate	108-21-4	CC(OC(=O)C)C	0.06	0.57	0	0.47	2.546	0.8875	1.55	1	0	0	0	0	-1.94447		-1.83776	1.14846	1.14846	-1.94447
2-brompropane	75-26-3	CC(Br)C	0.33	0.35	0	0.14	2.39	0.7063	0.86	1	0	0	0	0	-0.347121	2.14	-0.162435	2.09338	2.14	-0.347121
tricyclo[5.2.1.02,6]decane (JP-10)	2825-83-4	C1CC2C(C1)C1CC2CC1	0.59	0.45	0	0.06	4.84	1.1918	1.79	1	0	0	0	0			0.08219	4.45194	4.45194	0.08219
Methoxyflurane	76-38-0	COC(C(Cl)Cl)(F)F	0.11	0.67	0.17	0.05	2.864	0.8702	1.4	1	0	0	0	0	-0.820312	2.21	-0.82001	2.5209	2.21	-0.820312
Methanol	67-56-1	CO	0.28	0.44	0.43	0.47	0.97	0.3082	3.52	1	0	0	0	0	-3.7305	-0.77	-3.86749	-0.819438	-0.77	-3.7305
Methyl acetate	79-20-9	COC(=O)C	0.14	0.64	0	0.45	1.911	0.6057	2	1	0	0	0	0	-2.32782	0.18	-2.29905	0.166567	0.18	-2.32782
Methyl tert-butyl ether	1634-04-4	COC(C)(C)C	0.02	0.28	0	0.54	2.27	0.8718	1.11	1	0	0	0	0	-1.61988	0.94	-1.48591	1.15934	0.94	-1.61988
Chloromethane	74-87-3	CCl	0.25	0.43	0	0.08	1.163	0.3719	0.39	1	0	0	0	0	-0.443045	0.91	-0.299595	0.854069	0.91	-0.443045
Methylcyclohexane	108-87-2	CC1CCCCC1	0.24	0.1	0	0	3.323	0.9863	0.79	1	0	0	0	0	1.24496	3.61	1.30302	4.00487	3.61	1.24496
m-Xylene	108-38-3	Cc1cccc(c1)C	0.62	0.52	0	0.16	3.839	0.9982	1.66	1	0	0	0	0	-0.532389	3.2	-0.56291	3.11123	3.2	-0.532389
n-Nonane	111-84-2	CCCCCCCCC	0	0	0	0	4.182	1.3767	0.63	1	0	0	0	0	2.14297	5.65	2.09322	5.45611	5.65	2.14297
n-Octane	111-65-9	CCCCCCCC	0	0	0	0	3.677	1.2358	0.496	1	0	0	0	0	2.11799	5.18	1.97633	4.89939	5.18	2.11799
o-Xylene	95-47-6	Cc1ccccc1C	0.66	0.56	0	0.16	3.939	0.9982	1.3	1	0	0	0	0	-0.674184	3.16	-0.69371	3.09783	3.16	-0.674184
n-Pentyl acetate	628-63-7	CCCCCOC(=O)C	0.07	0.6	0	0.45	3.844	1.1693	1.99	1	0	0	0	0	-1.79968	2.3	-1.7069	2.41243	2.3	-1.79968
Propene	115-07-1	CC=C	0.1	0.08	0	0.07	0.946	0.4883	-0.06	1	0	0	0	0	0.903743	1.77	0.874585	1.56928	1.77	0.903743
n-Propyl acetate	109-60-4	CCCOC(=O)C	0.09	0.6	0	0.45	2.819	0.8875	1.88	1	0	0	0	0	-2.05006	1.24	-1.93349	1.29254	1.24	-2.05006
1-Bromopropane	106-94-5	CCCBr	0.37	0.4	0	0.12	2.62	0.7063	1.09	1	0	0	0	0	-0.524002	2.1	-0.278935	2.19078	2.1	-0.524002
p-Xylene	106-42-3	Cc1ccc(cc1)C	0.61	0.52	0	0.16	3.839	0.9982	1.62	1	0	0	0	0	-0.549664	3.15	-0.56291	3.11123	3.15	-0.549664
Styrene	100-42-5	C=Cc1ccccc1	0.85	0.65	0	0.16	3.856	0.9552	1.6	1	0	0	0	0	-0.949181	2.95	-0.94982	2.83161	2.95	-0.949181
Sulfur hexafluoride	2551-62-4	FS(F)(F)(F)(F)F	-0.6	-0.2	0	0	-0.12	0.4643	-2.12	1	0	0	0	0	2.26663	1.68	2.24557	1.68936	1.68	2.26663
2-Methylpropan-2-ol	75-65-0	CC(O)(C)C	0.18	0.3	0.31	0.6	1.963	0.7309	2.7	1	0	0	0	0	-3.43186	0.35	-3.16915	0.396759	0.35	-3.43186
tert-amyl methyl ether	994-05-8	CCC(OC)(C)C	0.05	0.28	0	0.54	2.84	1.0127	1.19	1	0	0	0	0	-1.26794		-1.40022	1.74401	1.74401	-1.26794
Tetrachloroethene	127-18-4	ClC(=C(Cl)Cl)Cl	0.64	0.44	0	0	3.584	0.837	1.28	1	0	0	0	0	-0.14054	3.4	0.09323	3.27789	3.4	-0.14054
Toluene	108-88-3	Cc1ccccc1	0.6	0.52	0	0.14	3.325	0.8573	1.16	1	0	0	0	0	-0.566345	3.61	-0.578085	2.61964	3.61	-0.566345
(E)-1,2-Dichloroethene	156-60-5	Cl/C=C/Cl	0.43	0.41	0.09	0.05	2.278	0.5922	0.98	1	0	0	0	0	-0.777853	2	-0.41583	1.97994	2	-0.777853
Tribromomethane	75-25-2	BrC(Br)Br	0.97	0.68	0.15	0.06	3.784	0.7745	2.27	1	0	0	0	0	-1.66016	2.4	-1.50165	2.64086	2.4	-1.66016
Trichloroethene	79-01-6	ClC=C(Cl)Cl	0.52	0.37	0.08	0.03	2.997	0.7146	1.33	1	0	0	0	0	-0.395077	2.42	-0.23193	2.7113	2.42	-0.395077
vinyl bromide	593-60-2	BrC=C	0.56	0.5	0	0.07	1.846	0.5224	0.61	1	0	0	0	0		1.57	-0.33986	1.44626	1.57	-0.33986
Chloroethene	75-01-4	ClC=C	0.26	0.38	0	0.05	1.404	0.4698	0.27	1	0	0	0	0	0.0555314		0.08397	1.36764	1.36764	0.0555314
1,1-Dichloro-1-fluoroethane	1717-00-6	CC(Cl)(Cl)F	0.08	0.43	0.01	0.05	1.92	0.6529	0.32	1	0	0	0	0	-0.0460907		0.162995	1.95849	1.95849	-0.0460907
1,1-Dichloroethene	75-35-4	ClC(=C)Cl	0.36	0.34	0	0.05	2.11	0.5922	0.7	1	0	0	0	0	0.0281271	2.13	0.14001	2.0226	2.13	0.0281271
1,2,4-trifluorobenzene	367-23-7	Fc1ccc(c(c1)F)F	0.31	0.65	0	0.05	2.801	0.7695	0.76	1	0	0	0	0		2.52	-0.381255	2.30993	2.52	-0.381255
1,2,4-trimethylcyclohexane	2234-75-5	CC1CCC(C(C1)C)C	0.36	0.21	0	0	4.1	1.2681	0.87	1	0	0	0	0		3.63	1.42096	4.86302	3.63	1.42096
1,2-Dibromoethane	106-93-4	BrCCBr	0.75	0.76	0.1	0.17	3.382	0.7404	2.08	1	0	0	0	0	-1.5756	1.96	-1.91344	1.90252	1.96	-1.5756
1,2-Difluorobenzene	367-11-3	Fc1ccccc1F	0.39	0.63	0	0.06	2.843	0.7518	0.96	1	0	0	0	0		2.37	-0.45385	2.27903	2.37	-0.45385
1,2-dimethylcyclohexane	583-57-3	CC1CCCCC1C	0.32	0.23	0	0	3.8	1.1272	0.91	1	0	0	0	0	1.16171		1.16426	4.36625	4.36625	1.16171
1,2-epoxy-3-butene	930-22-3	C=CC1CO1	0.37	0.47	0	0.36	2.257	0.5793	1.97	1	0	0	0	0			-1.74225	0.801923	0.801923	-1.74225
1,3,5-trifluorobenzene	372-38-3	Fc1cc(F)cc(c1)F	0.27	0.37	0	0.08	2.642	0.7695	0.49	1	0	0	0	0			0.128565	2.53285	2.53285	0.128565
1,4-Difluorobenzene	540-36-3	Fc1ccc(cc1)F	0.38	0.6	0	0.06	2.766	0.7518	0.87	1	0	0	0	0		2.13	-0.35479	2.28822	2.13	-0.35479
1-decene	872-05-9	CCCCCCCCC=C	0.09	0.08	0	0.07	4.533	1.4746	1.21	1	0	0	0	0	1.34468	5.7	1.66789	5.48868	5.7	1.34468
Hexan-1-ol	111-27-3	CCCCCCO	0.21	0.42	0.37	0.48	3.61	1.0127	3.21	1	0	0	0	0	-3.15552	2.03	-3.12532	2.01811	2.03	-3.15552
Non-1-ene	124-11-8	CCCCCCCC=C	0.09	0.08	0	0.07	4.073	1.3337	1.18	1	0	0	0	0	1.51403	5.15	1.5294	4.95131	5.15	1.51403
Oct-1-ene	111-66-0	CCCCCCC=C	0.09	0.08	0	0.07	3.568	1.1928	1.07	1	0	0	0	0	1.40875	4.57	1.4125	4.39459	4.57	1.40875
2,2-dichloro-1,1,1-trifluroethane	306-83-2	ClC(C(F)(F)F)Cl	-0.16	0.4	0.22	0	1.746	0.6883	0.61	1	0	0	0	0	0.0197266		-0.128315	2.14598	2.14598	0.0197266
2,3,4-Trimethylpentane	565-75-3	CC(C(C)C)C(C)C	0	0	0	0	3.481	1.2358	0.57	1	0	0	0	0	1.85946		2.07041	4.81511	4.81511	1.85946
2-methylheptane	592-27-8	CCCCCC(C)C	0	0	0	0	3.48	1.2358	0.49	1	0	0	0	0			2.07089	4.81468	4.81468	2.07089
2-methylnonane	871-83-0	CCCCCCCC(C)C	0	0	0	0	4.453	1.5176	0.76	1	0	0	0	0			2.32244	5.91221	5.91221	2.32244
2-methyloctane	3221-61-2	CCCCCCC(C)C	0	0	0	0	3.966	1.3767	0.52	1	0	0	0	0			2.1969	5.36323	5.36323	2.1969
1-Chloroprop-2-ene	107-05-1	ClCC=C	0.33	0.56	0	0.05	2.109	0.6107	1.24	1	0	0	0	0	-0.347121		-0.267735	1.75656	1.75656	-0.347121
Bromobenzene	108-86-1	Brc1ccccc1	0.88	0.73	0	0.09	4.041	0.8914	1.72	1	0	0	0	0	-0.995816	2.99	-1.02601	2.8861	2.99	-0.995816
n-Butane	106-97-8	CCCC	0	0	0	0	1.615	0.6722	-0.53	1	0	0	0	0	1.58921	2.89	1.52891	2.65445	2.89	1.58921
cyanoethylene oxide	4538-51-6	C1OC1C#N	0.39	1	0	0.52	2.543	0.4952	3.22	1	0	0	0	0			-3.97028	-0.577078	-0.577078	-3.97028
Cycloheptane	291-64-5	C1CCCCCC1	0.35	0.1	0	0	3.704	0.9863	0.72	1	0	0	0	0	0.57997	4	1.12014	4.1687	4	0.57997
Cyclopentane	287-92-3	C1CCCC1	0.26	0.1	0	0	2.477	0.7045	0.24	1	0	0	0	0	0.79333	3	0.990515	2.96195	3	0.79333
Dibromomethane	74-95-3	BrCBr	0.71	0.67	0.1	0.1	2.886	0.5995	1.87	1	0	0	0	0	-1.47364	1.7	-1.50746	1.71808	1.7	-1.47364
Difluoromethane	75-10-5	FCF	-0.32	0.49	0.06	0.05	0.04	0.2849	0.2	1	0	0	0	0		0.2	-0.180705	0.169609	0.2	-0.180705
Fluorobenzene	462-06-6	Fc1ccccc1	0.48	0.57	0	0.1	2.788	0.7341	1.06	1	0	0	0	0	-0.592633	2.27	-0.543185	2.15932	2.27	-0.592633
fluorochloromethane	593-70-4	FCCl	0.04	0.61	0.07	0.04	0.982	0.3896	0.71	1	0	0	0	0	-0.569628	0.51	-0.60228	0.690496	0.51	-0.569628
Furan	110-00-9	c1ccco1	0.37	0.51	0	0.13	1.913	0.5363	0.82	1	0	0	0	0	-0.65612	1.34	-0.649475	1.28747	1.34	-0.65612
Hexafluorobenzene	392-56-3	Fc1c(F)c(F)c(c(c1F)F)F	0.09	0.56	0	0.01	2.345	0.8226	0.39	1	0	0	0	0		2.55	0.35413	2.50672	2.55	0.35413
Methylpentaflourobenzene	771-56-2	Fc1c(C)c(F)c(c(c1F)F)F	0.06	0.59	0	0.01	3.244	0.9458	0.73	1	0	0	0	0			0.17467	3.1479	3.1479	0.17467
m-methylstyrene	100-80-1	C=Cc1cccc(c1)C	0.87	0.65	0	0.18	4.375	1.0961	2.28	1	0	0	0	0			-0.937045	3.32535	3.32535	-0.937045
Pentachloroethane	76-01-7	ClC(C(Cl)(Cl)Cl)Cl	0.65	0.66	0.17	0.06	4.267	1.0024	2.02	1	0	0	0	0	-1.10071	3.22	-1.18434	3.42239	3.22	-1.10071
Pentafluorobenzene	363-72-4	Fc1cc(F)c(c(c1F)F)F	0.15	0.68	0	0.02	2.578	0.8049	0.51	1	0	0	0	0		2.53	-0.099945	2.36055	2.53	-0.099945
p-methylstyrene	622-97-9	C=Cc1ccc(cc1)C	0.87	0.65	0	0.18	4.399	1.0961	2.37	1	0	0	0	0	-0.888826		-0.948565	3.33567	3.33567	-0.888826
Radon	10043-92-2	[Rn]	0	0	0	0	0.877	0.384	-0.39	1	0	0	0	0		1.51	1.14824	1.64255	1.51	1.14824
tert-Butylbenzene	98-06-6	CC(c1ccccc1)(C)C	0.62	0.49	0	0.16	4.413	1.28	1.24	1	0	0	0	0	-0.267939	4.11	-0.05774	4.07949	4.11	-0.267939
tert-butylcyclohexane	3178-22-1	CC(C1CCCCC1)(C)C	0.3	0.1	0	0.1	4.603	1.409	1.16	1	0	0	0	0		4.11	1.27951	5.22898	4.11	1.27951
2-Methylbutan-2-ol	75-85-4	CCC(O)(C)C	0.19	0.3	0.31	0.6	2.63	0.8718	2.59	1	0	0	0	0	-3.24863	0.89	-3.13001	1.02314	0.89	-3.24863
1,1-difluoroethene	75-38-7	FC(=C)F	-0.1	0	0	0.05	0.24	0.3828	-0.74	1	0	0	0	0	1.19013	1.24	1.20744	1.19325	1.24	1.19013
1,4-Dioxane	123-91-1	O1CCOCC1	0.33	0.75	0	0.64	2.892	0.681	3.267	1	0	0	0	0	-3.70727	-0.27	-3.73091	-0.04073	-0.27	-3.70727
Undecane	1120-21-4	CCCCCCCCCCC	0	0	0	0	5.191	1.6585	1.31	1	0	0	0	0	1.89704		2.32749	6.56912	6.56912	1.89704
Dodecane	112-40-3	CCCCCCCCCCCC	0	0	0	0	5.696	1.7994	1.39	1	0	0	0	0	2.52424	6.1	2.44439	7.12583	6.1	2.52424
b-Chloroprene	126-99-8	C=CC(=C)Cl	0.45	0.36	0	0.15	2.513	0.7086	0.881	1	0	0	0	0			-0.28501	2.10322	2.10322	-0.28501
1-Chloro-1,2,2,2-tetrafluoroethane	2837-89-0	FC(C(F)(F)F)Cl	-0.3	0.17	0.1	0.07	0.904	0.5836	0.181	1	0	0	0	0	0.570528		0.58446	1.636	1.636	0.570528
2-Methoxyethanol	109-86-4	COCCO	0.27	0.5	0.3	0.84	2.49	0.6487	4.496	1	0	0	0	0	-4.87	-0.77	-5.17781	-0.682933	-0.77	-4.87
Propylene oxide	75-56-9	CC1CO1	0.24	0.74	0.07	0.35	1.775	0.4814	1.778	1	0	0	0	0	-2.5459	0.03	-2.52763	-7.6e-05	0.03	-2.5459
Methane	74-82-8	C	0	0	0	0	-0.323	0.2495	-1.53	0	1	0	0	0	1.42971	1.09	1.38126	0.802405	1.09	1.42971
Sulfur hexafluoride	2551-62-4	FS(F)(F)(F)(F)F	-0.6	-0.2	0	0	-0.12	0.4643	-2.171	0	1	0	0	0	2.26663	1.68	2.24557	1.68936	1.68	2.26663
Argon	7440-37-1	[Ar]	0	0	0	0	-0.688	0.19	-1.592	0	1	0	0	0		0.74	1.40474	0.50206	0.74	1.40474
Hydrogen	1333-74-0	[H][H]	0	0	0	0	-1.2	0.1086	-1.78	0	1	0	0	0			1.44293	0.085726	0.085726	1.44293
Helium	7440-59-7	[He]	0	0	0	0	-1.741	0.068	-2	0	1	0	0	0		0.28	1.59908	-0.24475	0.28	1.59908
Nitrogen	7727-37-9	N#N	0	0	0	0	-0.978	0.2222	-1.801	0	1	0	0	0		0.67	1.62605	0.454962	0.67	1.62605
Nitrous oxide	10024-97-2	O=N#N	0.07	0.35	0	0.1	0.164	0.2809	-0.334	0	1	0	0	0		0.36	0.016075	0.248989	0.36	0.016075
2,4-Dimethylpentane	108-08-7	CC(CC(C)C)C	0	0	0	0	2.809	1.0949	0	0	1	0	0	0	1.89024		2.03367	4.18658	4.18658	1.89024
Propyl ether	111-43-3	CCCOCCC	0.01	0.22	0	0.44	2.803	1.0127	1	0	1	0	0	0	-1.04609	2.03	-0.771255	2.1577	2.03	-1.04609
2-Butanone	78-93-3	CCC(=O)C	0.17	0.7	0	0.51	2.287	0.6879	2.305	0	1	0	0	0	-2.6334	0.29	-2.68632	0.234749	0.29	-2.6334
Ethanol	64-17-5	CCO	0.25	0.42	0.37	0.48	1.485	0.4491	3.28	0	1	0	0	0	-3.68954	-0.31	-3.54249	-0.253919	-0.31	-3.68954
Diethyl ether	60-29-7	CCOCC	0.04	0.26	0	0.44	2.012	0.7309	1.11	0	1	0	0	0	-1.29861	0.89	-1.19297	1.08203	0.89	-1.29861
Benzene	71-43-2	c1ccccc1	0.61	0.52	0	0.14	2.786	0.7164	0.968	0	1	0	0	0	-0.64422	2.13	-0.67866	2.0483	2.13	-0.64422
Krypton	7439-90-9	[Kr]	0	0	0	0	-0.211	0.246	-1.161	0	1	0	0	0		0.89	1.31858	0.84213	0.89	1.31858
Halothane	151-67-7	ClC(C(F)(F)F)Br	0.1	0.38	0.15	0.03	2.177	0.7409	0.506	0	1	0	0	0	-0.0810174	2.3	-0.048865	2.39538	2.3	-0.0810174
Desflurane	57041-67-5	FC(OC(C(F)(F)F)F)F	-0.47	0.38	0.05	0.04	0.99	0.6962	-0.456	0	0	1	0	0			0.72521	1.76074	1.76074	0.72521
Sevoflurane	28523-86-6	FCOC(C(F)(F)F)C(F)(F)F	-0.47	0.56	0	0.1	1.502	0.8548	-0.347	0	0	1	0	0			0.40258	1.91133	1.91133	0.40258
Isoflurane	26675-46-7	FC(OC(C(F)(F)F)Cl)F	-0.24	0.5	0.1	0.1	1.576	0.8009	-0.027	0	0	1	0	0	0.0693685	2.06	-0.013185	1.87985	2.06	0.0693685
Halothane	151-67-7	ClC(C(F)(F)F)Br	0.1	0.38	0.15	0.03	2.177	0.7409	0.405	0	0	1	0	0	-0.0810174	2.3	-0.048865	2.39538	2.3	-0.0810174
Enflurane	13838-16-9	FC(OC(C(Cl)F)(F)F)F	-0.24	0.54	0.01	0.1	2.009	0.8009	0.117	0	0	1	0	0		2.1	0.026475	2.02584	2.1	0.026475
Trichloroethylene	79-01-6	ClC=C(Cl)Cl	0.52	0.37	0.08	0.03	2.997	0.7146	1.202	0	0	0	1	0	-0.395077	2.42	-0.23193	2.7113	2.42	-0.395077
b-Chloroprene	126-99-8	C=CC(=C)Cl	0.45	0.36	0	0.15	2.513	0.7086	0.892	0	0	0	1	0			-0.28501	2.10322	2.10322	-0.28501
Ethylbenzene	100-41-4	CCc1ccccc1	0.61	0.51	0	0.15	3.778	0.9982	1.772	0	0	0	1	0	-0.491987	3.15	-0.46423	3.1336	3.15	-0.491987
Propylene	115-07-1	CC=C	0.1	0.08	0	0.07	0.946	0.4883	-0.086	0	0	0	1	0	0.903743	1.77	0.874585	1.56928	1.77	0.903743
1,4-Dioxane	123-91-1	O1CCOCC1	0.33	0.75	0	0.64	2.892	0.681	3.301	0	0	0	1	0	-3.70727	-0.27	-3.73091	-0.04073	-0.27	-3.70727
Isoprene	78-79-5	C=CC(=C)C	0.31	0.23	0	0.1	2.101	0.7271	0.31	0	0	0	1	0	0.496282	2.42	0.472525	2.32644	2.42	0.496282
Benzene	71-43-2	c1ccccc1	0.61	0.52	0	0.14	2.786	0.7164	1.24	0	0	0	1	0	-0.64422	2.13	-0.67866	2.0483	2.13	-0.64422
1-Chloro-1,2,2,2-tetrafluoroethane	2837-89-0	FC(C(F)(F)F)Cl	-0.3	0.17	0.1	0.07	0.904	0.5836	0.061	0	0	0	1	0	0.570528		0.58446	1.636	1.636	0.570528
2-Methoxyethanol	109-86-4	COCCO	0.27	0.5	0.3	0.84	2.49	0.6487	4.543	0	0	0	1	0	-4.87	-0.77	-5.17781	-0.682933	-0.77	-4.87
Dichloromethane	75-09-2	ClCCl	0.39	0.57	0.1	0.05	2.019	0.4943	1.415	0	0	0	1	0	-0.87663	1.25	-0.909055	1.40523	1.25	-0.87663
Chloroform	67-66-3	ClC(Cl)Cl	0.43	0.49	0.15	0.02	2.48	0.6167	1.328	0	0	0	1	0	-0.823847	1.97	-0.690015	2.10575	1.97	-0.823847
Vinyl chloride	75-01-4	ClC=C	0.26	0.38	0	0.05	1.404	0.4698	0.354	0	0	0	1	0	0.0555314		0.08397	1.36764	1.36764	0.0555314
Cis-1,2-dichloroethene	156-59-2	Cl/C=C\Cl	0.44	0.61	0.11	0.05	2.439	0.5922	1.29	0	0	0	1	0	-0.777853	2	-0.98051	1.76357	2	-0.777853
Tetrachloroethylene	127-18-4	ClC(=C(Cl)Cl)Cl	0.64	0.44	0	0	3.584	0.837	1.243	0	0	0	1	0	-0.14054	3.4	0.09323	3.27789	3.4	-0.14054
Vinyl bromide	593-60-2	BrC=C	0.56	0.5	0	0.07	1.846	0.5224	0.574	0	0	0	1	0		1.57	-0.33986	1.44626	1.57	-0.33986
Ethanol	64-17-5	CCO	0.25	0.42	0.37	0.48	1.485	0.4491	3.095	0	0	0	1	0	-3.68954	-0.31	-3.54249	-0.253919	-0.31	-3.68954
Ethane	74-84-0	CC	0	0	0	0	0.492	0.3904	-1.174	0	0	0	0	1	1.31046	1.81	1.34936	1.49242	1.81	1.31046
Cyclopropane	75-19-4	C1CC1	0.41	0.23	0	0	1.314	0.4227	-0.357	0	0	0	0	1	1.50911	1.72	0.561065	1.59943	1.72	1.50911
Halothane	151-67-7	ClC(C(F)(F)F)Br	0.1	0.38	0.15	0.03	2.177	0.7409	0.301	0	0	0	0	1	-0.0810174	2.3	-0.048865	2.39538	2.3	-0.0810174
Acetone	67-64-1	CC(=O)C	0.18	0.7	0.04	0.49	1.696	0.547	2.41	0	0	0	0	1	-2.84445	-0.24	-2.81133	-0.29715	-0.24	-2.84445
Sulfur hexafluoride	2551-62-4	FS(F)(F)(F)(F)F	-0.6	-0.2	0	0	-0.12	0.4643	-2.09	0	0	0	0	1	2.26663	1.68	2.24557	1.68936	1.68	2.26663
Krypton	7439-90-9	[Kr]	0	0	0	0	-0.211	0.246	-1.282	0	0	0	0	1		0.89	1.31858	0.84213	0.89	1.31858
Desflurane	57041-67-5	FC(OC(C(F)(F)F)F)F	-0.47	0.38	0.05	0.04	0.99	0.6962	-0.206	0	0	0	0	1			0.72521	1.76074	1.76074	0.72521
Enflurane	13838-16-9	FC(OC(C(Cl)F)(F)F)F	-0.24	0.54	0.01	0.1	2.009	0.8009	0.369	0	0	0	0	1		2.1	0.026475	2.02584	2.1	0.026475
Diethyl ether	60-29-7	CCOCC	0.04	0.26	0	0.44	2.012	0.7309	1.072	0	0	0	0	1	-1.29861	0.89	-1.19297	1.08203	0.89	-1.29861
Argon	7440-37-1	[Ar]	0	0	0	0	-0.688	0.19	-1.516	0	0	0	0	1		0.74	1.40474	0.50206	0.74	1.40474
Nitrogen	7727-37-9	N#N	0	0	0	0	-0.978	0.2222	-1.851	0	0	0	0	1		0.67	1.62605	0.454962	0.67	1.62605
Nitrous oxide	10024-97-2	O=N#N	0.07	0.35	0	0.1	0.164	0.2809	-0.336	0	0	0	0	1		0.36	0.016075	0.248989	0.36	0.016075
Neon	7440-01-9	[Ne]	0	0	0	0	-1.575	0.085	-2.009	0	0	0	0	1		0.28	1.56275	-0.1324	0.28	1.56275
Benzene	71-43-2	c1ccccc1	0.61	0.52	0	0.14	2.786	0.7164	1.029	0	0	0	0	1	-0.64422	2.13	-0.67866	2.0483	2.13	-0.64422
Toluene	108-88-3	Cc1ccccc1	0.6	0.52	0	0.14	3.325	0.8573	1.23	0	0	0	0	1	-0.566345	3.61	-0.578085	2.61964	3.61	-0.566345
m-Xylene	108-38-3	Cc1cccc(c1)C	0.62	0.52	0	0.16	3.839	0.9982	1.572	0	0	0	0	1	-0.532389	3.2	-0.56291	3.11123	3.2	-0.532389
Isoflurane	26675-46-7	FC(OC(C(F)(F)F)Cl)F	-0.24	0.5	0.1	0.1	1.576	0.8009	0.22	0	0	0	0	1	0.0693685	2.06	-0.013185	1.87985	2.06	0.0693685

## Sheet: S5
Table S 5: Experimental and predicted values of air-water partition coefficient (Kaw).
Chemicals	CAS-RN	SMILES	E	S	A	B	V	L	Kab	logKaw (HenryWin)	logKaw (Exp)	logKaw (ASM)	Residuals ( Exp-ASM)	Residual(Exp- HenryWin)
1,1,1,2-Tetrachloroethane	630-20-6	ClCC(Cl)(Cl)Cl	0.54	0.63	0.1	0.08	0.88	3.641	1.48	-1.20954	-0.990573	-0.92731	-0.0632634	0.218963
1,1,1-Trichloroethane	71-55-6	CC(Cl)(Cl)Cl	0.37	0.41	0	0.09	0.7576	2.733	0.5	-0.758086	-0.152985	-0.0419156	-0.111069	0.605101
1,1,2,2-Tetrachloroethane	79-34-5	ClC(C(Cl)Cl)Cl	0.6	0.76	0.16	0.12	0.88	3.803	2.11	-1.20954	-1.82385	-1.71572	-0.108127	-0.614311
1,1,2-Trichloroethane	79-00-5	ClCC(Cl)Cl	0.5	0.68	0.13	0.08	0.7576	3.29	1.58	-0.758086	-1.47259	-1.25244	-0.220151	-0.714501
1,1-Dichloroethane	75-34-3	CC(Cl)Cl	0.32	0.49	0.1	0.1	0.6352	2.316	0.7	-0.305728	-0.638777	-0.753061	0.114284	-0.333049
1,2,4-Trimethylbenzene	95-63-6	Cc1ccc(c(c1)C)C	0.68	0.56	0	0.19	1.1391	4.441	1.77	-0.528775	-0.598933	-0.755712	0.156779	-0.0701579
1,2-Dichloroethane	107-06-2	ClCCCl	0.42	0.64	0.1	0.11	0.6352	2.573	1.3	-0.305728	-1.31663	-1.24152	-0.0751102	-1.0109
1,2-Dichloropropane	78-87-5	ClCC(Cl)C	0.37	0.63	0	0.17	0.7761	2.836	1.01	-0.181688	-0.938264	-0.973899	0.0356348	-0.756577
1-chloro-2-bromoethane	107-04-0	ClCCBr	0.57	0.7	0.1	0.09	0.6878	2.982	1.47	-0.789723	-1.42995	-1.33848	-0.0914677	-0.640227
Butan-1-ol	71-36-3	CCCCO	0.22	0.42	0.37	0.48	0.7309	2.601	2.97	-3.38895	-3.44354	-3.30286	-0.14068	-0.0545896
1-Chloropropane	540-54-5	CCCCl	0.22	0.4	0	0.1	0.6537	2.202	0.46	-0.227145	-0.271242	-0.0685747	-0.202667	-0.0440967
1-Nitropropane	108-03-2	CCCN(=O)=O	0.24	0.95	0	0.31	0.7055	2.894	2.27	-2.51811	-2.44899	-2.45366	0.00466635	0.0691153
Pentan-1-ol	71-41-0	CCCCCO	0.22	0.42	0.37	0.48	0.8718	3.106	2.73	-3.26466	-3.27457	-3.18042	-0.0941542	-0.00990829
Propan-1-ol	71-23-8	CCCO	0.24	0.42	0.37	0.48	0.59	2.031	2.99	-3.5123	-3.5187	-3.43684	-0.0818552	-0.00639963
2,2,4-Trimethylpentane	540-84-1	CC(CC(C)(C)C)C	0	0	0	0	1.2358	3.106	0.2	2.09005	2.09436	2.06791	0.02645	0.00430709
2-Chloropropane	75-29-6	CC(Cl)C	0.18	0.35	0	0.12	0.6537	1.97	0.14	-0.227145	-0.145475	-0.0148647	-0.130611	0.08167
Heptan-2-one	110-43-0	CCCCCC(=O)C	0.12	0.68	0	0.51	1.1106	3.76	2.3	-2.20099	-2.16063	-2.31236	0.151732	0.040366
2-Methylbuta-1,3-diene	78-79-5	C=CC(=C)C	0.31	0.23	0	0.1	0.7271	2.101	-0.12	0.697846	0.496282	0.37661	0.119672	-0.201564
2-Methylpropan-1-ol	78-83-1	OCC(C)C	0.22	0.39	0.37	0.48	0.7309	2.413	2.89	-3.38895	-3.39817	-3.22639	-0.171787	-0.00922663
2-Nitropropane	79-46-9	CC(N(=O)=O)C	0.22	0.92	0	0.32	0.7055	2.55	2.19	-2.51811	-2.31297	-2.41406	0.101094	0.205143
Pentan-2-one	107-87-9	CCCC(=O)C	0.14	0.68	0	0.51	0.8288	2.755	2.18	-2.4475	-2.46631	-2.56878	0.102476	-0.018808
Propan-2-ol	67-63-0	CC(O)C	0.21	0.36	0.33	0.56	0.59	1.764	2.92	-3.5123	-3.48003	-3.50135	0.0213216	0.0322672
2-Methylbutan-1-ol	137-32-6	CCC(CO)C	0.19	0.39	0.37	0.48	0.8718	3.011	2.58	-3.26466	-3.23929	-3.08664	-0.152658	0.0253675
4-Methylpentan-2-one	108-10-1	CC(CC(=O)C)C	0.11	0.65	0	0.51	0.9697	3.089	2.01	-2.32406	-2.24863	-2.35256	0.103926	0.0754211
2-Propanone	67-64-1	CC(=O)C	0.18	0.7	0.04	0.49	0.547	1.696	2.35	-2.69303	-2.84445	-2.94343	0.0989816	-0.151414
Benzene	71-43-2	c1ccccc1	0.61	0.52	0	0.14	0.7164	2.786	0.87	-0.656925	-0.64422	-0.738638	0.094418	0.0127042
Tetrachloromethane	56-23-5	ClC(Cl)(Cl)Cl	0.46	0.38	0	0	0.7391	2.823	0.57	0.0163203	0.0523957	0.402238	-0.349842	0.0360754
Bromochloromethane	74-97-5	ClCBr	0.54	0.8	0.01	0.06	0.5469	2.445	0.79	-0.912842	-1.22416	-1.21011	-0.0140466	-0.311318
Bromodichloromethane	75-27-4	ClC(Br)Cl	0.59	0.69	0.1	0.04	0.6693	2.891	1.42	-1.36732	-1.06218	-1.09856	0.0363808	0.305147
n-Butyl acetate	123-86-4	CCCCOC(=O)C	0.07	0.6	0	0.45	1.0284	3.353	1.92	-1.77573	-1.93981	-1.86056	-0.0792467	-0.164078
2-Butanone	78-93-3	CCC(=O)C	0.17	0.7	0	0.51	0.6879	2.287	2.19	-2.57029	-2.6334	-2.75951	0.126114	-0.0631136
1-Bromo-1-chloro-2,2,2-trifluoroethane	151-67-7	ClC(C(F)(F)F)Br	0.1	0.38	0.15	0.03	0.7409	2.177	0.4	0.107031	-0.0810174	-0.105658	0.0246405	-0.188048
Isoflurane	26675-46-7	FC(OC(C(F)(F)F)Cl)F	-0.24	0.5	0.1	0.1	0.8009	1.576	0.15	-0.288143	0.0693685	-0.311438	0.380806	0.357511
Chlorobenzene	108-90-7	Clc1ccccc1	0.72	0.65	0	0.07	0.8388	3.657	1.48	-0.787541	-0.895753	-0.688243	-0.20751	-0.108213
Chlorodibromomethane	124-48-1	ClC(Br)Br	0.78	0.68	0.12	0.1	0.7219	3.304	1.71	-1.85069	-1.49475	-1.50371	0.00895726	0.355943
Chloroethane	75-00-3	CCCl	0.23	0.4	0	0.1	0.5128	1.678	0.36	-0.351087	-0.34319	-0.196787	-0.146404	0.00789648
Trichloromethane	67-66-3	ClC(Cl)Cl	0.43	0.49	0.15	0.02	0.6167	2.48	0.98	-0.880658	-0.823847	-0.635978	-0.18787	0.0568102
(Z)-1,2-Dichloroethene	156-59-2	Cl/C=C\Cl	0.44	0.61	0.11	0.05	0.5922	2.439	0.98	0.115277	-0.777853	-0.961628	0.183775	-0.893131
Cyclohexane	110-82-7	C1CCCCC1	0.31	0.1	0	0	0.8454	2.964	0.19	1.01803	0.787578	1.29488	-0.507305	-0.230449
Cyclopropane	75-19-4	C1CC1	0.41	0.23	0	0	0.4227	1.314	-0.29	0.648913	1.50911	0.538486	0.970627	0.860201
n-Decane	124-18-5	CCCCCCCCCC	0	0	0	0	1.5176	4.686	1.32	2.33576	2.32329	2.31279	0.0104994	-0.0124686
Dichloromethane	75-09-2	ClCCl	0.39	0.57	0.1	0.05	0.4943	2.019	0.95	-0.427567	-0.87663	-0.877763	0.00113326	-0.449063
Diethyl ether	60-29-7	CCOCC	0.04	0.26	0	0.44	0.7309	2.012	1.09	-1.20667	-1.29861	-1.18671	-0.1119	-0.0919385
Ethane	74-84-0	CC	0	0	0	0	0.3904	0.492	-1.07	1.35185	1.31046	1.33326	-0.022801	-0.0413927
Ethanol	64-17-5	CCO	0.25	0.42	0.37	0.48	0.4491	1.485	3.17	-3.63493	-3.68954	-3.56505	-0.124491	-0.0546131
Ethene	74-85-1	C=C	0.11	0.1	0	0.07	0.3474	0.289	-0.75	0.601825	0.969421	0.638651	0.330771	0.367596
Ethyl acetate	141-78-6	CCOC(=O)C	0.11	0.62	0	0.45	0.7466	2.314	1.91	-2.02116	-2.26141	-2.1795	-0.081904	-0.240251
Ethylbenzene	100-41-4	CCc1ccccc1	0.61	0.51	0	0.15	0.9982	3.778	1.45	-0.491436	-0.491987	-0.516674	0.024687	-0.000550786
ethylene oxide	75-21-8	O1CC1	0.25	0.74	0.07	0.32	0.3405	1.371	1.79	-2.30933	-2.21825	-2.55665	0.338394	0.0910805
n-Heptane	142-82-5	CCCCCCC	0	0	0	0	1.0949	3.173	0.42	1.96751	1.91252	1.94547	-0.0329515	-0.0549959
Hexachloroethane	67-72-1	ClC(C(Cl)(Cl)Cl)(Cl)Cl	0.68	0.68	0	0	1.1248	4.718	1.72	-0.767337	-0.798564	-0.154229	-0.644335	-0.0312267
n-Hexane	110-54-3	CCCCCC	0	0	0	0	0.954	2.668	0.07	1.84448	1.86676	1.82303	0.0437331	0.0222764
Isobutyl acetate	110-19-0	CC(COC(=O)C)C	0.05	0.57	0	0.47	1.0284	3.161	1.65	-1.77573	-1.73146	-1.86937	0.137913	0.044272
Isoamyl acetate	123-92-2	CC(CCOC(=O)C)C	0.05	0.57	0	0.47	1.1693	3.74	1.77	-1.65212	-1.61988	-1.74693	0.127053	0.0322416
Isopropyl acetate	108-21-4	CC(OC(=O)C)C	0.06	0.57	0	0.47	0.8875	2.546	1.54	-1.89855	-1.94447	-1.99758	0.0531139	-0.0459137
2-brompropane	75-26-3	CC(Br)C	0.33	0.35	0	0.14	0.7063	2.39	0.41	-0.212422	-0.347121	-0.152525	-0.194595	-0.134699
Methoxyflurane	76-38-0	COC(C(Cl)Cl)(F)F	0.11	0.67	0.17	0.05	0.8702	2.864	1.16	-1.63878	-0.820312	-0.911356	0.0910445	0.818465
Methanol	67-56-1	CO	0.28	0.44	0.43	0.47	0.3082	0.97	3.29	-3.75809	-3.7305	-3.93615	0.205652	0.0275835
Methyl acetate	79-20-9	COC(=O)C	0.14	0.64	0	0.45	0.6057	1.911	1.95	-2.14548	-2.32782	-2.37024	0.0424211	-0.18234
Methyl tert-butyl ether	1634-04-4	COC(C)(C)C	0.02	0.28	0	0.54	0.8718	2.27	1.25	-1.08316	-1.61988	-1.58781	-0.0320695	-0.536713
Chloromethane	74-87-3	CCl	0.25	0.43	0	0.08	0.3719	1.163	0.23	-0.4747	-0.443045	-0.310419	-0.132626	0.0316547
Methylcyclohexane	108-87-2	CC1CCCCC1	0.24	0.1	0	0	0.9863	3.323	0.61	1.14169	1.24496	1.45771	-0.21276	0.103269
m-Xylene	108-38-3	Cc1cccc(c1)C	0.62	0.52	0	0.16	0.9982	3.839	1.51	-0.57161	-0.532389	-0.596344	0.0639552	0.0392206
n-Nonane	111-84-2	CCCCCCCCC	0	0	0	0	1.3767	4.182	1.7	2.21355	2.14297	2.19035	-0.0473868	-0.0705811
n-Octane	111-65-9	CCCCCCCC	0	0	0	0	1.2358	3.677	0.61	2.09005	2.11799	2.06791	0.0500814	0.0279385
o-Xylene	95-47-6	Cc1ccccc1C	0.66	0.56	0	0.16	0.9982	3.939	1.53	-0.57161	-0.674184	-0.721384	0.0472006	-0.102574
n-Pentyl acetate	628-63-7	CCCCCOC(=O)C	0.07	0.6	0	0.45	1.1693	3.844	1.97	-1.65212	-1.79968	-1.73812	-0.0615634	-0.147565
Propene	115-07-1	CC=C	0.1	0.08	0	0.07	0.4883	0.946	-0.36	0.796178	0.903743	0.817843	0.0859	0.107565
n-Propyl acetate	109-60-4	CCCOC(=O)C	0.09	0.6	0	0.45	0.8875	2.819	1.87	-1.89855	-2.05006	-1.99454	-0.0555144	-0.151502
1-Bromopropane	106-94-5	CCCBr	0.37	0.4	0	0.12	0.7063	2.62	0.85	-0.212422	-0.524002	-0.206235	-0.317767	-0.31158
p-Xylene	106-42-3	Cc1ccc(cc1)C	0.61	0.52	0	0.16	0.9982	3.839	1.6	-0.57161	-0.549664	-0.590574	0.0409099	0.0219453
Styrene	100-42-5	C=Cc1ccccc1	0.85	0.65	0	0.16	0.9552	3.856	1.73	-0.947604	-0.949181	-1.09779	0.14861	-0.00157639
Sulfur hexafluoride	2551-62-4	FS(F)(F)(F)(F)F	-0.6	-0.2	0	0	0.4643	-0.12	-2.22	2.10004	2.26663	2.25348	0.0131483	0.166588
2-Methylpropan-2-ol	75-65-0	CC(O)(C)C	0.18	0.3	0.31	0.6	0.7309	1.963	2.66	-3.38895	-3.43186	-3.32604	-0.105827	-0.0429169
tert-amyl methyl ether	994-05-8	CCC(OC)(C)C	0.05	0.28	0	0.54	1.0127	2.84	1.25	-0.960379	-1.26794	-1.48267	0.214734	-0.307561
Tetrachloroethene	127-18-4	ClC(=C(Cl)Cl)Cl	0.64	0.44	0	0	0.837	3.584	1.09	-0.171029	-0.14054	0.230513	-0.371053	0.0304893
Toluene	108-88-3	Cc1ccccc1	0.6	0.52	0	0.14	0.8573	3.325	1.12	-0.613996	-0.566345	-0.610426	0.044081	0.0476511
(E)-1,2-Dichloroethene	156-60-5	Cl/C=C/Cl	0.43	0.41	0.09	0.05	0.5922	2.278	0.77	0.115277	-0.777853	-0.369798	-0.408055	-0.893131
Tribromomethane	75-25-2	BrC(Br)Br	0.97	0.68	0.15	0.06	0.7745	3.784	2.02	-2.33543	-1.66016	-1.48838	-0.17178	0.675275
Trichloroethene	79-01-6	ClC=C(Cl)Cl	0.52	0.37	0.08	0.03	0.7146	2.997	0.94	-0.0267856	-0.395077	-0.0784526	-0.316625	-0.368292
Chloroethene	75-01-4	ClC=C	0.26	0.38	0	0.05	0.4698	1.404	0.06	0.25887	0.0555314	0.0415662	0.0139652	-0.203338
n-Propylbenzene	103-65-1	CCCc1ccccc1	0.6	0.5	0	0.15	1.1391	4.23	1.67	-0.367324	-0.367324	-0.362972	-0.004352	0
1,2,3-Trichloropropane	96-18-4	ClCC(CCl)Cl	0.55	0.65	0.03	0.31	0.8985	3.582	2.01	-0.63493	-1.85322	-1.8145	-0.0387158	-1.21829
1,2,3-Trimethylbenzene	526-73-8	Cc1c(C)cccc1C	0.73	0.61	0	0.19	1.1391	4.565	1.82	-0.528775	-0.749027	-0.912012	0.162985	-0.220252
1,2-Dichlorobenzene	95-50-1	Clc1ccccc1Cl	0.87	0.78	0	0.04	0.9612	4.518	2.63	-0.917222	-1.10521	-0.854567	-0.250645	-0.18799
1,3,5-Trimethylbenzene	108-67-8	Cc1cc(C)cc(c1)C	0.65	0.52	0	0.19	1.1391	4.344	1.64	-0.528775	-0.445514	-0.636442	0.190928	0.083261
Buta-1,3-diene	106-99-0	C=CC=C	0.32	0.23	0	0.1	0.5862	1.543	0.09	0.503024	0.478364	0.248398	0.229967	-0.0246596
1,3-Dichlorobenzene	541-73-1	Clc1cccc(c1)Cl	0.85	0.73	0	0.02	0.9612	4.41	2.3	-0.917222	-0.968558	-0.618757	-0.3498	-0.051336
1-Chlorobutane	109-69-3	CCCCCl	0.21	0.4	0	0.1	0.7946	2.722	0.63	-0.105212	-0.165797	0.0596374	-0.225434	-0.0605848
1-Chloropentane	543-59-9	CCCCCCl	0.21	0.4	0	0.1	0.9355	3.223	0.87	0.0180268	-0.0119364	0.182079	-0.194016	-0.0299632
1-Methoxy-2-propanol	107-98-2	COCC(O)C	0.22	0.54	0.31	0.82	0.7896	2.655	4.09	-5.64344	-4.42473	-4.97489	0.550162	1.21871
2,2-Dimethylbutane	75-83-2	CCC(C)(C)C	0	0	0	0	0.954	2.352	-0.59	1.84448	1.79333	1.82303	-0.0296958	-0.0511525
2,3-Dimethylbutane	79-29-8	CC(C(C)C)C	0	0	0	0	0.954	2.495	0.78	1.84448	1.68337	1.82303	-0.139657	-0.161114
2-Butoxyethanol	111-76-2	CCCCOCCO	0.2	0.5	0.3	0.83	1.0714	3.806	3.9	-5.39773	-4.18439	-4.62678	0.44239	1.21334
2-Ethoxyethanol	110-80-5	OCCOCC	0.24	0.5	0.3	0.83	0.7896	2.815	4.34	-5.64344	-4.71642	-4.89475	0.178332	0.927023
Hexan-2-one	591-78-6	CCCCC(=O)C	0.14	0.68	0	0.51	0.9697	3.286	2.1	-2.32406	-2.4191	-2.44634	0.0272432	-0.0950421
2-isopropoxyethanol	109-59-1	OCCOC(C)C	0.2	0.48	0.21	0.91	0.9305	3.214	4.16	-5.52046	-4.42473	-4.74236	0.31763	1.09573
2-Methoxyethanol	109-86-4	COCCO	0.27	0.5	0.3	0.84	0.6487	2.49	4.52	-5.7663	-4.87	-5.08291	0.21291	0.8963
2-Methylpentane	107-83-5	CCCC(C)C	0	0	0	0	0.954	2.503	-0.39	1.84448	1.84448	1.82303	0.0214567	0
3-Methylhexane	589-34-4	CCCC(CC)C	0	0	0	0	1.0949	3.044	0.11	1.96751	1.82633	1.94547	-0.119138	-0.141182
3-Methylpentane	96-14-0	CCC(CC)C	0	0	0	0	0.954	2.581	-0.37	1.84448	1.8368	1.82303	0.0137699	-0.00768683
Pentan-3-one	96-22-0	CCC(=O)CC	0.15	0.66	0	0.51	0.8288	2.811	2.21	-2.4475	-2.68954	-2.52357	-0.165971	-0.242044
Ethyne	74-86-2	C#C	0.19	0.47	0.12	0.05	0.3044	0.07	-0.06	-0.00830216	-0.0520537	-0.748746	0.696693	-0.0437515
Carbon disulphide	75-15-0	S=C=S	0.88	0.26	0	0.03	0.4905	2.37	0.3	0.0914935	-0.230151	0.104515	-0.334665	-0.321644
1,2-Dichloro-1,1,2,2-tetrafluoroethane	76-14-2	FC(C(Cl)(F)F)(Cl)F	-0.19	0.05	0	0	0.706	1.427	-0.82	1.79046	2.05864	1.58969	0.468951	0.268181
1,1-Difluoroethane	75-37-6	CC(F)F	-0.25	0.47	0.04	0.07	0.4258	0.57	0.42	1.1992	-0.0810174	-0.18115	0.100132	-1.28021
1-Bromo-1,2,2,2-tetrafluoroethane	124-72-1	FC(C(F)(F)F)Br	-0.07	0.21	0.2	0	0.6362	1.37	-0.22	0.85946	0.369641	0.289358	0.0802834	-0.489819
1,1,1,2-Tetrafluoroethane	811-97-2	FCC(F)(F)F	-0.39	0.16	0.16	0.05	0.4612	0.403	-0.25	1.79618	0.310457	0.359843	-0.0493862	-1.48572
Tetrafluoromethane	75-73-0	FC(F)(F)F	-0.58	-0.26	0	0	0.3203	-0.817	-1.1	2.2733	2.32329	2.26974	0.0535531	0.0499945
Cyclohexanone	108-94-1	O=C1CCCCC1	0.4	0.86	0	0.56	0.8611	3.792	3.33	-2.68009	-3.43427	-3.3916	-0.0426668	-0.754178
Dichlorodifluoromethane	75-71-8	FC(Cl)(Cl)F	0.04	0.04	0	0.04	0.5297	0.998	-0.82	1.06937	1.14678	1.13563	0.0111514	0.0774122
Dimethyl ether	115-10-6	COC	0	0.27	0	0.41	0.4491	1.285	1.16	-1.45301	-1.38851	-1.28877	-0.0997413	0.0644927
Divinyl ether	109-93-3	C=COC=C	0.26	0.39	0	0.13	0.6449	1.76	0.41	0.192412	-0.483257	-0.219042	-0.264215	-0.675669
Ethyl formate	109-94-4	CCOC=O	0.15	0.66	0	0.38	0.6057	1.845	1.65	-1.88472	-1.80305	-2.08812	0.285064	0.08167
Ethyl tert-butyl ether	637-92-3	CCOC(C)(C)C	0	0.22	0	0.54	1.0127	2.588	1.07	-0.960379	-1.17367	-1.30088	0.127214	-0.213291
ethyl tert-pentyl ether	919-94-8	CCOC(CC)(C)C	0	0.16	0	0.61	1.1536	3.256	1.25	-0.838285	-0.10748	-1.36437	1.25689	0.730805
Fluoroethane	353-36-6	CCF	0.05	0.35	0	0.1	0.4081	0.576	0.09	-0.0500569	-0.0402085	-0.0564611	0.0162526	0.00984837
Fluorotrichloromethane	75-69-4	FC(Cl)(Cl)Cl	0.21	0.24	0	0.07	0.6344	1.95	-0.06	0.318204	0.598258	0.473494	0.124765	0.280054
Iodoethane	75-03-6	CCI	0.64	0.4	0	0.15	0.6486	2.573	0.83	-0.525191	-0.544658	-0.557397	0.0127386	-0.0194674
isophorone	78-59-1	CC1=CC(=O)CC(C1)(C)C	0.51	1.12	0	0.53	1.2408	4.74	3.37	-2.56766	-3.56635	-3.64262	0.0762795	-0.99869
Isopropylbenzene	98-82-8	CC(c1ccccc1)C	0.6	0.49	0	0.16	1.1391	4.084	1.57	-0.367324	-0.327816	-0.385892	0.0580765	0.0395085
Methane	74-82-8	C	0	0	0	0	0.2495	-0.323	-1.42	1.22849	1.42971	1.21082	0.218897	0.201226
3-methyl-2-pentanone	565-61-7	CCC(C(=O)C)C	0.11	0.65	0	0.51	0.9697	3.163	2.23	-2.32406	-2.524	-2.35256	-0.171442	-0.199947
Methylcyclopentane	592-57-4	CC1CCCC1	0.23	0.1	0	0	0.8454	2.816	-0.07	1.01803	1.17139	1.34104	-0.169649	0.153366
n-Pentane	109-66-0	CCCCC	0	0	0	0	0.8131	2.162	-0.29	1.72208	1.7084	1.70058	0.00781271	-0.0136797
Propylene oxide	75-56-9	CC1CO1	0.24	0.74	0.07	0.35	0.4814	1.775	1.812	-2.18439	-2.5459	-2.57366	0.0277592	-0.361511
1,1,1,2-Tetrachloroethane	630-20-6	ClCC(Cl)(Cl)Cl	0.54	0.63	0.1	0.08	0.88	3.641	1.62	-1.20954	-0.990573	-0.92731	-0.0632634	0.218963
1,1,1-Trichloroethane	71-55-6	CC(Cl)(Cl)Cl	0.37	0.41	0	0.09	0.7576	2.733	0.76	-0.758086	-0.152985	-0.0419156	-0.111069	0.605101
1,1,2,2-Tetrachloroethane	79-34-5	ClC(C(Cl)Cl)Cl	0.6	0.76	0.16	0.12	0.88	3.803	2.15	-1.20954	-1.82385	-1.71572	-0.108127	-0.614311
1,1,2-Trichloroethane	79-00-5	ClCC(Cl)Cl	0.5	0.68	0.13	0.08	0.7576	3.29	1.76	-0.758086	-1.47259	-1.25244	-0.220151	-0.714501
1,1-Dichloroethane	75-34-3	CC(Cl)Cl	0.32	0.49	0.1	0.1	0.6352	2.316	1.05	-0.305728	-0.638777	-0.753061	0.114284	-0.333049
1,2,4-Trimethylbenzene	95-63-6	Cc1ccc(c(c1)C)C	0.68	0.56	0	0.19	1.1391	4.441	1.93	-0.528775	-0.598933	-0.755712	0.156779	-0.0701579
1,2-Dichloroethane	107-06-2	ClCCCl	0.42	0.64	0.1	0.11	0.6352	2.573	1.48	-0.305728	-1.31663	-1.24152	-0.0751102	-1.0109
1,2-Dichloropropane	78-87-5	ClCC(Cl)C	0.37	0.63	0	0.17	0.7761	2.836	1.27	-0.181688	-0.938264	-0.973899	0.0356348	-0.756577
1-chloro-2-bromoethane	107-04-0	ClCCBr	0.57	0.7	0.1	0.09	0.6878	2.982	1.72	-0.789723	-1.42995	-1.33848	-0.0914677	-0.640227
Butan-1-ol	71-36-3	CCCCO	0.22	0.42	0.37	0.48	0.7309	2.601	3.19	-3.38895	-3.44354	-3.30286	-0.14068	-0.0545896
1-Chloropropane	540-54-5	CCCCl	0.22	0.4	0	0.1	0.6537	2.202	0.72	-0.227145	-0.271242	-0.0685747	-0.202667	-0.0440967
1-Nitropropane	108-03-2	CCCN(=O)=O	0.24	0.95	0	0.31	0.7055	2.894	2.35	-2.51811	-2.44899	-2.45366	0.00466635	0.0691153
Pentan-1-ol	71-41-0	CCCCCO	0.22	0.42	0.37	0.48	0.8718	3.106	2.92	-3.26466	-3.27457	-3.18042	-0.0941542	-0.00990829
Propan-1-ol	71-23-8	CCCO	0.24	0.42	0.37	0.48	0.59	2.031	3.13	-3.5123	-3.5187	-3.43684	-0.0818552	-0.00639963
2,2,4-Trimethylpentane	540-84-1	CC(CC(C)(C)C)C	0	0	0	0	1.2358	3.106	0.25	2.09005	2.09436	2.06791	0.02645	0.00430709
2-Chloropropane	75-29-6	CC(Cl)C	0.18	0.35	0	0.12	0.6537	1.97	0.49	-0.227145	-0.145475	-0.0148647	-0.130611	0.08167
Heptan-2-one	110-43-0	CCCCCC(=O)C	0.12	0.68	0	0.51	1.1106	3.76	2.35	-2.20099	-2.16063	-2.31236	0.151732	0.040366
2-Methylbuta-1,3-diene	78-79-5	C=CC(=C)C	0.31	0.23	0	0.1	0.7271	2.101	0.32	0.697846	0.496282	0.37661	0.119672	-0.201564
2-Methylpropan-1-ol	78-83-1	OCC(C)C	0.22	0.39	0.37	0.48	0.7309	2.413	2.94	-3.38895	-3.39817	-3.22639	-0.171787	-0.00922663
2-Nitropropane	79-46-9	CC(N(=O)=O)C	0.22	0.92	0	0.32	0.7055	2.55	2.26	-2.51811	-2.31297	-2.41406	0.101094	0.205143
Pentan-2-one	107-87-9	CCCC(=O)C	0.14	0.68	0	0.51	0.8288	2.755	2.1	-2.4475	-2.46631	-2.56878	0.102476	-0.018808
Propan-2-ol	67-63-0	CC(O)C	0.21	0.36	0.33	0.56	0.59	1.764	3.11	-3.5123	-3.48003	-3.50135	0.0213216	0.0322672
2-Methylbutan-1-ol	137-32-6	CCC(CO)C	0.19	0.39	0.37	0.48	0.8718	3.011	2.92	-3.26466	-3.23929	-3.08664	-0.152658	0.0253675
4-Methylpentan-2-one	108-10-1	CC(CC(=O)C)C	0.11	0.65	0	0.51	0.9697	3.089	1.9	-2.32406	-2.24863	-2.35256	0.103926	0.0754211
2-Propanone	67-64-1	CC(=O)C	0.18	0.7	0.04	0.49	0.547	1.696	2.37	-2.69303	-2.84445	-2.94343	0.0989816	-0.151414
Benzene	71-43-2	c1ccccc1	0.61	0.52	0	0.14	0.7164	2.786	1.22	-0.656925	-0.64422	-0.738638	0.094418	0.0127042
Tetrachloromethane	56-23-5	ClC(Cl)(Cl)Cl	0.46	0.38	0	0	0.7391	2.823	0.66	0.0163203	0.0523957	0.402238	-0.349842	0.0360754
Bromochloromethane	74-97-5	ClCBr	0.54	0.8	0.01	0.06	0.5469	2.445	1.62	-0.912842	-1.22416	-1.21011	-0.0140466	-0.311318
Bromodichloromethane	75-27-4	ClC(Br)Cl	0.59	0.69	0.1	0.04	0.6693	2.891	1.56	-1.36732	-1.06218	-1.09856	0.0363808	0.305147
n-Butyl acetate	123-86-4	CCCCOC(=O)C	0.07	0.6	0	0.45	1.0284	3.353	1.95	-1.77573	-1.93981	-1.86056	-0.0792467	-0.164078
2-Butanone	78-93-3	CCC(=O)C	0.17	0.7	0	0.51	0.6879	2.287	2.28	-2.57029	-2.6334	-2.75951	0.126114	-0.0631136
1-Bromo-1-chloro-2,2,2-trifluoroethane	151-67-7	ClC(C(F)(F)F)Br	0.1	0.38	0.15	0.03	0.7409	2.177	0.73	0.107031	-0.0810174	-0.105658	0.0246405	-0.188048
Isoflurane	26675-46-7	FC(OC(C(F)(F)F)Cl)F	-0.24	0.5	0.1	0.1	0.8009	1.576	0.25	-0.288143	0.0693685	-0.311438	0.380806	0.357511
Chlorobenzene	108-90-7	Clc1ccccc1	0.72	0.65	0	0.07	0.8388	3.657	1.77	-0.787541	-0.895753	-0.688243	-0.20751	-0.108213
Chlorodibromomethane	124-48-1	ClC(Br)Br	0.78	0.68	0.12	0.1	0.7219	3.304	2.04	-1.85069	-1.49475	-1.50371	0.00895726	0.355943
Chloroethane	75-00-3	CCCl	0.23	0.4	0	0.1	0.5128	1.678	0.61	-0.351087	-0.34319	-0.196787	-0.146404	0.00789648
Trichloromethane	67-66-3	ClC(Cl)Cl	0.43	0.49	0.15	0.02	0.6167	2.48	1.32	-0.880658	-0.823847	-0.635978	-0.18787	0.0568102
(Z)-1,2-Dichloroethene	156-59-2	Cl/C=C\Cl	0.44	0.61	0.11	0.05	0.5922	2.439	1.33	0.115277	-0.777853	-0.961628	0.183775	-0.893131
Cyclohexane	110-82-7	C1CCCCC1	0.31	0.1	0	0	0.8454	2.964	0.14	1.01803	0.787578	1.29488	-0.507305	-0.230449
Cyclopropane	75-19-4	C1CC1	0.41	0.23	0	0	0.4227	1.314	-0.12	0.648913	1.50911	0.538486	0.970627	0.860201
n-Decane	124-18-5	CCCCCCCCCC	0	0	0	0	1.5176	4.686	1.02	2.33576	2.32329	2.31279	0.0104994	-0.0124686
Dichloromethane	75-09-2	ClCCl	0.39	0.57	0.1	0.05	0.4943	2.019	1.29	-0.427567	-0.87663	-0.877763	0.00113326	-0.449063
Diethyl ether	60-29-7	CCOCC	0.04	0.26	0	0.44	0.7309	2.012	1.12	-1.20667	-1.29861	-1.18671	-0.1119	-0.0919385
Ethane	74-84-0	CC	0	0	0	0	0.3904	0.492	-0.97	1.35185	1.31046	1.33326	-0.022801	-0.0413927
Ethanol	64-17-5	CCO	0.25	0.42	0.37	0.48	0.4491	1.485	3.37	-3.63493	-3.68954	-3.56505	-0.124491	-0.0546131
Ethene	74-85-1	C=C	0.11	0.1	0	0.07	0.3474	0.289	-0.31	0.601825	0.969421	0.638651	0.330771	0.367596
Ethyl acetate	141-78-6	CCOC(=O)C	0.11	0.62	0	0.45	0.7466	2.314	1.89	-2.02116	-2.26141	-2.1795	-0.081904	-0.240251
Ethylbenzene	100-41-4	CCc1ccccc1	0.61	0.51	0	0.15	0.9982	3.778	1.48	-0.491436	-0.491987	-0.516674	0.024687	-0.000550786
ethylene oxide	75-21-8	O1CC1	0.25	0.74	0.07	0.32	0.3405	1.371	1.81	-2.30933	-2.21825	-2.55665	0.338394	0.0910805
n-Heptane	142-82-5	CCCCCCC	0	0	0	0	1.0949	3.173	0.58	1.96751	1.91252	1.94547	-0.0329515	-0.0549959
Hexachloroethane	67-72-1	ClC(C(Cl)(Cl)Cl)(Cl)Cl	0.68	0.68	0	0	1.1248	4.718	1.8	-0.767337	-0.798564	-0.154229	-0.644335	-0.0312267
n-Hexane	110-54-3	CCCCCC	0	0	0	0	0.954	2.668	0.35	1.84448	1.86676	1.82303	0.0437331	0.0222764
Isobutyl acetate	110-19-0	CC(COC(=O)C)C	0.05	0.57	0	0.47	1.0284	3.161	1.72	-1.77573	-1.73146	-1.86937	0.137913	0.044272
Isoamyl acetate	123-92-2	CC(CCOC(=O)C)C	0.05	0.57	0	0.47	1.1693	3.74	1.81	-1.65212	-1.61988	-1.74693	0.127053	0.0322416
Isopropyl acetate	108-21-4	CC(OC(=O)C)C	0.06	0.57	0	0.47	0.8875	2.546	1.55	-1.89855	-1.94447	-1.99758	0.0531139	-0.0459137
2-brompropane	75-26-3	CC(Br)C	0.33	0.35	0	0.14	0.7063	2.39	0.86	-0.212422	-0.347121	-0.152525	-0.194595	-0.134699
Methoxyflurane	76-38-0	COC(C(Cl)Cl)(F)F	0.11	0.67	0.17	0.05	0.8702	2.864	1.4	-1.63878	-0.820312	-0.911356	0.0910445	0.818465
Methanol	67-56-1	CO	0.28	0.44	0.43	0.47	0.3082	0.97	3.52	-3.75809	-3.7305	-3.93615	0.205652	0.0275835
Methyl acetate	79-20-9	COC(=O)C	0.14	0.64	0	0.45	0.6057	1.911	2	-2.14548	-2.32782	-2.37024	0.0424211	-0.18234
Methyl tert-butyl ether	1634-04-4	COC(C)(C)C	0.02	0.28	0	0.54	0.8718	2.27	1.11	-1.08316	-1.61988	-1.58781	-0.0320695	-0.536713
Chloromethane	74-87-3	CCl	0.25	0.43	0	0.08	0.3719	1.163	0.39	-0.4747	-0.443045	-0.310419	-0.132626	0.0316547
Methylcyclohexane	108-87-2	CC1CCCCC1	0.24	0.1	0	0	0.9863	3.323	0.79	1.14169	1.24496	1.45771	-0.21276	0.103269
m-Xylene	108-38-3	Cc1cccc(c1)C	0.62	0.52	0	0.16	0.9982	3.839	1.66	-0.57161	-0.532389	-0.596344	0.0639552	0.0392206
n-Nonane	111-84-2	CCCCCCCCC	0	0	0	0	1.3767	4.182	0.63	2.21355	2.14297	2.19035	-0.0473868	-0.0705811
n-Octane	111-65-9	CCCCCCCC	0	0	0	0	1.2358	3.677	0.496	2.09005	2.11799	2.06791	0.0500814	0.0279385
o-Xylene	95-47-6	Cc1ccccc1C	0.66	0.56	0	0.16	0.9982	3.939	1.3	-0.57161	-0.674184	-0.721384	0.0472006	-0.102574
n-Pentyl acetate	628-63-7	CCCCCOC(=O)C	0.07	0.6	0	0.45	1.1693	3.844	1.99	-1.65212	-1.79968	-1.73812	-0.0615634	-0.147565
Propene	115-07-1	CC=C	0.1	0.08	0	0.07	0.4883	0.946	-0.06	0.796178	0.903743	0.817843	0.0859	0.107565
n-Propyl acetate	109-60-4	CCCOC(=O)C	0.09	0.6	0	0.45	0.8875	2.819	1.88	-1.89855	-2.05006	-1.99454	-0.0555144	-0.151502
1-Bromopropane	106-94-5	CCCBr	0.37	0.4	0	0.12	0.7063	2.62	1.09	-0.212422	-0.524002	-0.206235	-0.317767	-0.31158
p-Xylene	106-42-3	Cc1ccc(cc1)C	0.61	0.52	0	0.16	0.9982	3.839	1.62	-0.57161	-0.549664	-0.590574	0.0409099	0.0219453
Styrene	100-42-5	C=Cc1ccccc1	0.85	0.65	0	0.16	0.9552	3.856	1.6	-0.947604	-0.949181	-1.09779	0.14861	-0.00157639
Sulfur hexafluoride	2551-62-4	FS(F)(F)(F)(F)F	-0.6	-0.2	0	0	0.4643	-0.12	-2.12	2.10004	2.26663	2.25348	0.0131483	0.166588
2-Methylpropan-2-ol	75-65-0	CC(O)(C)C	0.18	0.3	0.31	0.6	0.7309	1.963	2.7	-3.38895	-3.43186	-3.32604	-0.105827	-0.0429169
tert-amyl methyl ether	994-05-8	CCC(OC)(C)C	0.05	0.28	0	0.54	1.0127	2.84	1.19	-0.960379	-1.26794	-1.48267	0.214734	-0.307561
Tetrachloroethene	127-18-4	ClC(=C(Cl)Cl)Cl	0.64	0.44	0	0	0.837	3.584	1.28	-0.171029	-0.14054	0.230513	-0.371053	0.0304893
Toluene	108-88-3	Cc1ccccc1	0.6	0.52	0	0.14	0.8573	3.325	1.16	-0.613996	-0.566345	-0.610426	0.044081	0.0476511
(E)-1,2-Dichloroethene	156-60-5	Cl/C=C/Cl	0.43	0.41	0.09	0.05	0.5922	2.278	0.98	0.115277	-0.777853	-0.369798	-0.408055	-0.893131
Tribromomethane	75-25-2	BrC(Br)Br	0.97	0.68	0.15	0.06	0.7745	3.784	2.27	-2.33543	-1.66016	-1.48838	-0.17178	0.675275
Trichloroethene	79-01-6	ClC=C(Cl)Cl	0.52	0.37	0.08	0.03	0.7146	2.997	1.33	-0.0267856	-0.395077	-0.0784526	-0.316625	-0.368292
Chloroethene	75-01-4	ClC=C	0.26	0.38	0	0.05	0.4698	1.404	0.27	0.25887	0.0555314	0.0415662	0.0139652	-0.203338
1,1-Dichloro-1-fluoroethane	1717-00-6	CC(Cl)(Cl)F	0.08	0.43	0.01	0.05	0.6529	1.92	0.32	-0.00649636	-0.0460907	0.13896	-0.185051	-0.0395944
1,1-Dichloroethene	75-35-4	ClC(=C)Cl	0.36	0.34	0	0.05	0.5922	2.11	0.7	0.115277	0.0281271	0.192192	-0.164065	-0.0871502
1,2-Dibromoethane	106-93-4	BrCCBr	0.75	0.76	0.1	0.17	0.7404	3.382	2.08	-1.27457	-1.5756	-1.93685	0.361252	-0.30103
1,2-dimethylcyclohexane	583-57-3	CC1CCCCC1C	0.32	0.23	0	0	1.1272	3.8	0.91	1.2647	1.16171	1.20263	-0.0409118	-0.102984
1-decene	872-05-9	CCCCCCCCC=C	0.09	0.08	0	0.07	1.4746	4.533	1.21	1.65681	1.34468	1.68071	-0.336024	-0.312126
Hexan-1-ol	111-27-3	CCCCCCO	0.21	0.42	0.37	0.48	1.0127	3.61	3.21	-3.143	-3.15552	-3.0522	-0.103314	-0.0125166
Non-1-ene	124-11-8	CCCCCCCC=C	0.09	0.08	0	0.07	1.3337	4.073	1.18	1.53525	1.51403	1.55827	-0.0442319	-0.0212152
Oct-1-ene	111-66-0	CCCCCCC=C	0.09	0.08	0	0.07	1.1928	3.568	1.07	1.4122	1.40875	1.43582	-0.0270691	-0.00344954
2,2-dichloro-1,1,1-trifluroethane	306-83-2	ClC(C(F)(F)F)Cl	-0.16	0.4	0.22	0	0.6883	1.746	0.61	0.59149	0.0197266	-0.174007	0.193734	-0.571763
2,3,4-Trimethylpentane	565-75-3	CC(C(C)C)C(C)C	0	0	0	0	1.2358	3.481	0.57	2.09005	1.85946	2.06791	-0.20845	-0.230593
1-Chloroprop-2-ene	107-05-1	ClCC=C	0.33	0.56	0	0.05	0.6107	2.109	1.24	0.144241	-0.347121	-0.335202	-0.011919	-0.491362
Bromobenzene	108-86-1	Brc1ccccc1	0.88	0.73	0	0.09	0.8914	4.041	1.72	-1.05607	-0.995816	-1.03559	0.039777	0.0602585
n-Butane	106-97-8	CCCC	0	0	0	0	0.6722	1.615	-0.53	1.59781	1.58921	1.57814	0.0110684	-0.00860017
Cycloheptane	291-64-5	C1CCCCCC1	0.35	0.1	0	0	0.9863	3.704	0.72	1.14169	0.57997	1.39424	-0.814275	-0.561717
Cyclopentane	287-92-3	C1CCCC1	0.26	0.1	0	0	0.7045	2.477	0.24	0.894788	0.79333	1.20129	-0.40796	-0.101458
Dibromomethane	74-95-3	BrCBr	0.71	0.67	0.1	0.1	0.5995	2.886	1.87	-1.39817	-1.47364	-1.46793	-0.00570708	-0.075467
Fluorobenzene	462-06-6	Fc1ccccc1	0.48	0.57	0	0.1	0.7341	2.788	1.06	-0.589863	-0.592633	-0.582057	-0.0105763	-0.00277063
fluorochloromethane	593-70-4	FCCl	0.04	0.61	0.07	0.04	0.3896	0.982	0.71	0.324136	-0.569628	-0.705958	0.13633	-0.893764
Furan	110-00-9	c1ccco1	0.37	0.51	0	0.13	0.5363	1.913	0.82	-0.657731	-0.65612	-0.682765	0.0266457	0.00161148
Pentachloroethane	76-01-7	ClC(C(Cl)(Cl)Cl)Cl	0.65	0.66	0.17	0.06	1.0024	4.267	2.02	-1.66424	-1.10071	-1.13097	0.0302627	0.563526
p-methylstyrene	622-97-9	C=Cc1ccc(cc1)C	0.87	0.65	0	0.18	1.0961	4.399	2.37	-0.904214	-0.888826	-1.08371	0.194883	0.0153872
tert-Butylbenzene	98-06-6	CC(c1ccccc1)(C)C	0.62	0.49	0	0.16	1.28	4.413	1.24	-0.245499	-0.267939	-0.27499	0.00705053	-0.0224409
2-Methylbutan-2-ol	75-85-4	CCC(O)(C)C	0.19	0.3	0.31	0.6	0.8718	2.63	2.59	-3.26466	-3.24863	-3.20937	-0.0392685	0.0160274
1,1-difluoroethene	75-38-7	FC(=C)F	-0.1	0	0	0.05	0.3828	0.24	-0.74	0.965595	1.19013	1.1423	0.0478226	0.224531
1,4-Dioxane	123-91-1	O1CCOCC1	0.33	0.75	0	0.64	0.681	2.892	3.267	-3.61693	-3.70727	-3.61461	-0.0926612	-0.0903462
Undecane	1120-21-4	CCCCCCCCCCC	0	0	0	0	1.6585	5.191	1.31	2.45906	1.89704	2.43524	-0.538193	-0.562015
Dodecane	112-40-3	CCCCCCCCCCCC	0	0	0	0	1.7994	5.696	1.39	2.5823	2.52424	2.55768	-0.0334387	-0.0580583
1-Chloro-1,2,2,2-tetrafluoroethane	2837-89-0	FC(C(F)(F)F)Cl	-0.3	0.17	0.1	0.07	0.5836	0.904	0.181	1.34388	0.570528	0.520748	0.0497796	-0.773352
2-Methoxyethanol	109-86-4	COCCO	0.27	0.5	0.3	0.84	0.6487	2.49	4.496	-5.7663	-4.87	-5.08291	0.21291	0.8963
Propylene oxide	75-56-9	CC1CO1	0.24	0.74	0.07	0.35	0.4814	1.775	1.778	-2.18439	-2.5459	-2.57366	0.0277592	-0.361511
Methane	74-82-8	C	0	0	0	0	0.2495	-0.323	-1.53	1.22849	1.42971	1.21082	0.218897	0.201226
Sulfur hexafluoride	2551-62-4	FS(F)(F)(F)(F)F	-0.6	-0.2	0	0	0.4643	-0.12	-2.171	2.10004	2.26663	2.25348	0.0131483	0.166588
2,4-Dimethylpentane	108-08-7	CC(CC(C)C)C	0	0	0	0	1.0949	2.809	0	1.96751	1.89024	1.94547	-0.0552279	-0.0772723
Propyl ether	111-43-3	CCCOCCC	0.01	0.22	0	0.44	1.0127	2.803	1	-0.960379	-1.04609	-0.822554	-0.223537	-0.0857121
2-Butanone	78-93-3	CCC(=O)C	0.17	0.7	0	0.51	0.6879	2.287	2.305	-2.57029	-2.6334	-2.75951	0.126114	-0.0631136
Ethanol	64-17-5	CCO	0.25	0.42	0.37	0.48	0.4491	1.485	3.28	-3.63493	-3.68954	-3.56505	-0.124491	-0.0546131
Diethyl ether	60-29-7	CCOCC	0.04	0.26	0	0.44	0.7309	2.012	1.11	-1.20667	-1.29861	-1.18671	-0.1119	-0.0919385
Benzene	71-43-2	c1ccccc1	0.61	0.52	0	0.14	0.7164	2.786	0.968	-0.656925	-0.64422	-0.738638	0.094418	0.0127042
Halothane	151-67-7	ClC(C(F)(F)F)Br	0.1	0.38	0.15	0.03	0.7409	2.177	0.506	0.107031	-0.0810174	-0.105658	0.0246405	-0.188048
Isoflurane	26675-46-7	FC(OC(C(F)(F)F)Cl)F	-0.24	0.5	0.1	0.1	0.8009	1.576	-0.027	-0.288143	0.0693685	-0.311438	0.380806	0.357511
Halothane	151-67-7	ClC(C(F)(F)F)Br	0.1	0.38	0.15	0.03	0.7409	2.177	0.405	0.107031	-0.0810174	-0.105658	0.0246405	-0.188048
Trichloroethylene	79-01-6	ClC=C(Cl)Cl	0.52	0.37	0.08	0.03	0.7146	2.997	1.202	-0.0267856	-0.395077	-0.0784526	-0.316625	-0.368292
Ethylbenzene	100-41-4	CCc1ccccc1	0.61	0.51	0	0.15	0.9982	3.778	1.772	-0.491436	-0.491987	-0.516674	0.024687	-0.000550786
Propylene	115-07-1	CC=C	0.1	0.08	0	0.07	0.4883	0.946	-0.086	0.796178	0.903743	0.817843	0.0859	0.107565
1,4-Dioxane	123-91-1	O1CCOCC1	0.33	0.75	0	0.64	0.681	2.892	3.301	-3.61693	-3.70727	-3.61461	-0.0926612	-0.0903462
Isoprene	78-79-5	C=CC(=C)C	0.31	0.23	0	0.1	0.7271	2.101	0.31	0.697846	0.496282	0.37661	0.119672	-0.201564
Benzene	71-43-2	c1ccccc1	0.61	0.52	0	0.14	0.7164	2.786	1.24	-0.656925	-0.64422	-0.738638	0.094418	0.0127042
1-Chloro-1,2,2,2-tetrafluoroethane	2837-89-0	FC(C(F)(F)F)Cl	-0.3	0.17	0.1	0.07	0.5836	0.904	0.061	1.34388	0.570528	0.520748	0.0497796	-0.773352
2-Methoxyethanol	109-86-4	COCCO	0.27	0.5	0.3	0.84	0.6487	2.49	4.543	-5.7663	-4.87	-5.08291	0.21291	0.8963
Dichloromethane	75-09-2	ClCCl	0.39	0.57	0.1	0.05	0.4943	2.019	1.415	-0.427567	-0.87663	-0.877763	0.00113326	-0.449063
Chloroform	67-66-3	ClC(Cl)Cl	0.43	0.49	0.15	0.02	0.6167	2.48	1.328	-0.880658	-0.823847	-0.635978	-0.18787	0.0568102
Vinyl chloride	75-01-4	ClC=C	0.26	0.38	0	0.05	0.4698	1.404	0.354	0.25887	0.0555314	0.0415662	0.0139652	-0.203338
Cis-1,2-dichloroethene	156-59-2	Cl/C=C\Cl	0.44	0.61	0.11	0.05	0.5922	2.439	1.29	0.115277	-0.777853	-0.961628	0.183775	-0.893131
Tetrachloroethylene	127-18-4	ClC(=C(Cl)Cl)Cl	0.64	0.44	0	0	0.837	3.584	1.243	-0.171029	-0.14054	0.230513	-0.371053	0.0304893
Ethanol	64-17-5	CCO	0.25	0.42	0.37	0.48	0.4491	1.485	3.095	-3.63493	-3.68954	-3.56505	-0.124491	-0.0546131
Ethane	74-84-0	CC	0	0	0	0	0.3904	0.492	-1.174	1.35185	1.31046	1.33326	-0.022801	-0.0413927
Cyclopropane	75-19-4	C1CC1	0.41	0.23	0	0	0.4227	1.314	-0.357	0.648913	1.50911	0.538486	0.970627	0.860201
Halothane	151-67-7	ClC(C(F)(F)F)Br	0.1	0.38	0.15	0.03	0.7409	2.177	0.301	0.107031	-0.0810174	-0.105658	0.0246405	-0.188048
Acetone	67-64-1	CC(=O)C	0.18	0.7	0.04	0.49	0.547	1.696	2.41	-2.69303	-2.84445	-2.94343	0.0989816	-0.151414
Sulfur hexafluoride	2551-62-4	FS(F)(F)(F)(F)F	-0.6	-0.2	0	0	0.4643	-0.12	-2.09	2.10004	2.26663	2.25348	0.0131483	0.166588
Diethyl ether	60-29-7	CCOCC	0.04	0.26	0	0.44	0.7309	2.012	1.072	-1.20667	-1.29861	-1.18671	-0.1119	-0.0919385
Benzene	71-43-2	c1ccccc1	0.61	0.52	0	0.14	0.7164	2.786	1.029	-0.656925	-0.64422	-0.738638	0.094418	0.0127042
Toluene	108-88-3	Cc1ccccc1	0.6	0.52	0	0.14	0.8573	3.325	1.23	-0.613996	-0.566345	-0.610426	0.044081	0.0476511
m-Xylene	108-38-3	Cc1cccc(c1)C	0.62	0.52	0	0.16	0.9982	3.839	1.572	-0.57161	-0.532389	-0.596344	0.0639552	0.0392206
Isoflurane	26675-46-7	FC(OC(C(F)(F)F)Cl)F	-0.24	0.5	0.1	0.1	0.8009	1.576	0.22	-0.288143	0.0693685	-0.311438	0.380806	0.357511
1-Chloro-1,2,2,2-tetrafluoroethane	2837-89-0	FC(C(F)(F)F)Cl	-0.3	0.17	0.1	0.07	0.5836	0.904	-0.119	1.34388	0.570528	0.520748	0.0497796	-0.773352
Dichloromethane	75-09-2	ClCCl	0.39	0.57	0.1	0.05	0.4943	2.019	1.352	-0.427567	-0.87663	-0.877763	0.00113326	-0.449063
Halothane	151-67-7	ClC(C(F)(F)F)Br	0.1	0.38	0.15	0.03	0.7409	2.177	0.22	0.107031	-0.0810174	-0.105658	0.0246405	-0.188048
Isoflurane	26675-46-7	FC(OC(C(F)(F)F)Cl)F	-0.24	0.5	0.1	0.1	0.8009	1.576	-0.036	-0.288143	0.0693685	-0.311438	0.380806	0.357511
Benzene	71-43-2	c1ccccc1	0.61	0.52	0	0.14	0.7164	2.786	0.923	-0.656925	-0.64422	-0.738638	0.094418	0.0127042
Isoflurane	26675-46-7	FC(OC(C(F)(F)F)Cl)F	-0.24	0.5	0.1	0.1	0.8009	1.576	0.149	-0.288143	0.0693685	-0.311438	0.380806	0.357511
Halothane	151-67-7	ClC(C(F)(F)F)Br	0.1	0.38	0.15	0.03	0.7409	2.177	0.391	0.107031	-0.0810174	-0.105658	0.0246405	-0.188048
Methoxyflurane	76-38-0	COC(C(Cl)Cl)(F)F	0.11	0.67	0.17	0.05	0.8702	2.864	1.164	-1.63878	-0.820312	-0.911356	0.0910445	0.818465
												RMSE	0.228789	0.274888

## Sheet: S6
Table S 6: Experimental and predicted values of the octanol-water partition coefficient (Kow).
Chemicals	CAS-RN	SMILES	E	S	A	B	V	L	Kab	logKow (KOWWIN)	logKow (Exp)	logKow (ASM)	Residuals ( Exp-ASM)	Residuals ( Exp-KOWWIN)
1,1,1-Trichloroethane	71-55-6	CC(Cl)(Cl)Cl	0.37	0.41	0	0.09	0.7576	2.733	0.5	2.68	2.49	2.44189	0.0481136	-0.19
1,1,2,2-Tetrachloroethane	79-34-5	ClC(C(Cl)Cl)Cl	0.6	0.76	0.16	0.12	0.88	3.803	2.11	2.19	2.39	2.57072	-0.18072	0.2
1,1,2-Trichloroethane	79-00-5	ClCC(Cl)Cl	0.5	0.68	0.13	0.08	0.7576	3.29	1.58	2.01	1.89	2.26939	-0.379386	-0.12
1,1-Dichloroethane	75-34-3	CC(Cl)Cl	0.32	0.49	0.1	0.1	0.6352	2.316	0.7	1.76	1.79	1.83143	-0.0414328	0.03
1,2,4-Trimethylbenzene	95-63-6	Cc1ccc(c(c1)C)C	0.68	0.56	0	0.19	1.1391	4.441	1.77	3.63	3.63	3.56705	0.0629526	0
1,2-Dichloroethane	107-06-2	ClCCCl	0.42	0.64	0.1	0.11	0.6352	2.573	1.3	1.83	1.48	1.69493	-0.214933	-0.35
1,2-Dichloropropane	78-87-5	ClCC(Cl)C	0.37	0.63	0	0.17	0.7761	2.836	1.01	2.25	1.98	2.00377	-0.0237654	-0.27
Butan-1-ol	71-36-3	CCCCO	0.22	0.42	0.37	0.48	0.7309	2.601	2.97	0.84	0.88	0.908393	-0.0283926	0.04
1-Chloropropane	540-54-5	CCCCl	0.22	0.4	0	0.1	0.6537	2.202	0.46	2.07	2.04	1.93725	0.102748	-0.03
1-Nitropropane	108-03-2	CCCN(=O)=O	0.24	0.95	0	0.31	0.7055	2.894	2.27	0.95	0.87	0.839757	0.030243	-0.08
Pentan-1-ol	71-41-0	CCCCCO	0.22	0.42	0.37	0.48	0.8718	3.106	2.73	1.33	1.51	1.44579	0.0642148	0.18
Propan-1-ol	71-23-8	CCCO	0.24	0.42	0.37	0.48	0.59	2.031	2.99	0.35	0.25	0.38224	-0.13224	-0.1
2-Chloropropane	75-29-6	CC(Cl)C	0.18	0.35	0	0.12	0.6537	1.97	0.14	2	1.9	1.89827	0.0017282	-0.1
Heptan-2-one	110-43-0	CCCCCC(=O)C	0.12	0.68	0	0.51	1.1106	3.76	2.3	1.73	1.98	1.90995	0.0700516	0.25
2-Methylbuta-1,3-diene	78-79-5	C=CC(=C)C	0.31	0.23	0	0.1	0.7271	2.101	-0.12	2.58	2.42	2.44696	-0.0269594	-0.16
2-Methylpropan-1-ol	78-83-1	OCC(C)C	0.22	0.39	0.37	0.48	0.7309	2.413	2.89	0.77	0.76	0.940013	-0.180013	-0.01
2-Nitropropane	79-46-9	CC(N(=O)=O)C	0.22	0.92	0	0.32	0.7055	2.55	2.19	0.87	0.93	0.825537	0.104463	0.06
Pentan-2-one	107-87-9	CCCC(=O)C	0.14	0.68	0	0.51	0.8288	2.755	2.18	0.75	0.91	0.846403	0.0635968	0.16
Propan-2-ol	67-63-0	CC(O)C	0.21	0.36	0.33	0.56	0.59	1.764	2.92	0.28	0.05	0.15046	-0.10046	-0.23
2-Methylbutan-1-ol	137-32-6	CCC(CO)C	0.19	0.39	0.37	0.48	0.8718	3.011	2.58	1.26	1.29	1.46055	-0.170545	0.03
4-Methylpentan-2-one	108-10-1	CC(CC(=O)C)C	0.11	0.65	0	0.51	0.9697	3.089	2.01	1.16	1.31	1.39856	-0.0885558	0.15
2-Propanone	67-64-1	CC(=O)C	0.18	0.7	0.04	0.49	0.547	1.696	2.35	-0.24	-0.24	-0.156422	-0.083578	0
Benzene	71-43-2	c1ccccc1	0.61	0.52	0	0.14	0.7164	2.786	0.87	1.99	2.13	2.13069	-0.0006896	0.14
Tetrachloromethane	56-23-5	ClC(Cl)(Cl)Cl	0.46	0.38	0	0	0.7391	2.823	0.57	2.44	2.83	2.76493	0.0650726	0.39
Bromochloromethane	74-97-5	ClCBr	0.54	0.8	0.01	0.06	0.5469	2.445	0.79	1.43	1.41	1.4269	-0.0168966	-0.02
Bromodichloromethane	75-27-4	ClC(Br)Cl	0.59	0.69	0.1	0.04	0.6693	2.891	1.42	1.61	2	2.11003	-0.11003	0.39
n-Butyl acetate	123-86-4	CCCCOC(=O)C	0.07	0.6	0	0.45	1.0284	3.353	1.92	1.85	1.78	1.86026	-0.0802576	-0.07
2-Butanone	78-93-3	CCC(=O)C	0.17	0.7	0	0.51	0.6879	2.287	2.19	0.26	0.29	0.304791	-0.0147906	0.03
1-Bromo-1-chloro-2,2,2-trifluoroethane	151-67-7	ClC(C(F)(F)F)Br	0.1	0.38	0.15	0.03	0.7409	2.177	0.4	2.26	2.3	2.47077	-0.170773	0.04
Enflurane	13838-16-9	FC(OC(C(Cl)F)(F)F)F	-0.24	0.54	0.01	0.1	0.8009	2.009	0.25	2.06	2.1	2.09293	0.0070674	0.04
Isoflurane	26675-46-7	FC(OC(C(F)(F)F)Cl)F	-0.24	0.5	0.1	0.1	0.8009	1.576	0.15	1.51	2.06	2.13815	-0.0781526	0.55
Chlorobenzene	108-90-7	Clc1ccccc1	0.72	0.65	0	0.07	0.8388	3.657	1.48	2.64	2.84	2.76452	0.0754768	0.2
Chlorodibromomethane	124-48-1	ClC(Br)Br	0.78	0.68	0.12	0.1	0.7219	3.304	1.71	1.7	2.16	2.22105	-0.0610466	0.46
Chloroethane	75-00-3	CCCl	0.23	0.4	0	0.1	0.5128	1.678	0.36	1.58	1.43	1.40548	0.0245208	-0.15
Trichloromethane	67-66-3	ClC(Cl)Cl	0.43	0.49	0.15	0.02	0.6167	2.48	0.98	1.52	1.97	2.10119	-0.131194	0.45
(Z)-1,2-Dichloroethene	156-59-2	Cl/C=C\Cl	0.44	0.61	0.11	0.05	0.5922	2.439	0.98	1.98	2	1.78173	0.218269	0.02
Cyclohexane	110-82-7	C1CCCCC1	0.31	0.1	0	0	0.8454	2.964	0.19	3.18	3.44	3.38118	0.0588244	0.26
Cyclopropane	75-19-4	C1CC1	0.41	0.23	0	0	0.4227	1.314	-0.29	1.7	1.72	1.68818	0.0318222	0.02
n-Decane	124-18-5	CCCCCCCCCC	0	0	0	0	1.5176	4.686	1.32	5.25	5.01	5.87613	-0.866126	-0.24
Dichloromethane	75-09-2	ClCCl	0.39	0.57	0.1	0.05	0.4943	2.019	0.95	1.34	1.25	1.42206	-0.17206	-0.09
Diethyl ether	60-29-7	CCOCC	0.04	0.26	0	0.44	0.7309	2.012	1.09	1.05	0.89	1.10169	-0.211693	-0.16
Ethane	74-84-0	CC	0	0	0	0	0.3904	0.492	-1.07	1.32	1.81	1.57699	0.233014	0.49
Ethanol	64-17-5	CCO	0.25	0.42	0.37	0.48	0.4491	1.485	3.17	-0.14	-0.31	-0.149533	-0.160467	-0.17
Ethene	74-85-1	C=C	0.11	0.1	0	0.07	0.3474	0.289	-0.75	1.27	1.13	1.1272	0.0027964	-0.14
Ethyl acetate	141-78-6	CCOC(=O)C	0.11	0.62	0	0.45	0.7466	2.314	1.91	0.86	0.73	0.786872	-0.0568724	-0.13
Ethylbenzene	100-41-4	CCc1ccccc1	0.61	0.51	0	0.15	0.9982	3.778	1.45	3.03	3.15	3.18141	-0.0314148	0.12
ethylene oxide	75-21-8	O1CC1	0.25	0.74	0.07	0.32	0.3405	1.371	1.79	-0.05	-0.3	-0.357613	0.057613	-0.25
n-Heptane	142-82-5	CCCCCCC	0	0	0	0	1.0949	3.173	0.42	3.78	4.66	4.26395	0.396051	0.88
Hexachloroethane	67-72-1	ClC(C(Cl)(Cl)Cl)(Cl)Cl	0.68	0.68	0	0	1.1248	4.718	1.72	4.03	4.14	4.04343	0.0965728	0.11
n-Hexane	110-54-3	CCCCCC	0	0	0	0	0.954	2.668	0.07	3.29	3.9	3.72656	0.173444	0.61
Isobutyl acetate	110-19-0	CC(COC(=O)C)C	0.05	0.57	0	0.47	1.0284	3.161	1.65	1.77	1.78	1.81144	-0.0314376	0.01
Isoamyl acetate	123-92-2	CC(CCOC(=O)C)C	0.05	0.57	0	0.47	1.1693	3.74	1.77	2.26	2.25	2.34883	-0.0988302	-0.01
2-Bromopropane	75-26-3	CC(Br)C	0.33	0.35	0	0.14	0.7063	2.39	0.41	2.08	2.14	2.11399	0.0260118	0.06
Methoxyflurane	76-38-0	COC(C(Cl)Cl)(F)F	0.11	0.67	0.17	0.05	0.8702	2.864	1.16	2.02	2.21	2.59536	-0.385363	0.19
Methanol	67-56-1	CO	0.28	0.44	0.43	0.47	0.3082	0.97	3.29	-0.63	-0.77	-0.654505	-0.115495	-0.14
Methyl acetate	79-20-9	COC(=O)C	0.14	0.64	0	0.45	0.6057	1.911	1.95	0.37	0.18	0.24526	-0.0652598	-0.19
Methyl tert-butyl ether	1634-04-4	COC(C)(C)C	0.02	0.28	0	0.54	0.8718	2.27	1.25	1.43	0.94	1.26077	-0.320765	-0.49
Chloromethane	74-87-3	CCl	0.25	0.43	0	0.08	0.3719	1.163	0.23	1.09	0.91	0.916907	-0.0069066	-0.18
Methylcyclohexane	108-87-2	CC1CCCCC1	0.24	0.1	0	0	0.9863	3.323	0.61	3.59	3.61	3.87923	-0.269228	0.02
m-Xylene	108-38-3	Cc1cccc(c1)C	0.62	0.52	0	0.16	0.9982	3.839	1.51	3.09	3.2	3.14189	0.0581052	0.11
n-Nonane	111-84-2	CCCCCCCCC	0	0	0	0	1.3767	4.182	1.7	4.76	5.65	5.33873	0.311266	0.89
n-Octane	111-65-9	CCCCCCCC	0	0	0	0	1.2358	3.677	0.61	4.27	5.18	4.80134	0.378659	0.91
o-Xylene	95-47-6	Cc1ccccc1C	0.66	0.56	0	0.16	0.9982	3.939	1.53	3.09	3.16	3.12221	0.0377852	0.07
n-Pentyl acetate	628-63-7	CCCCCOC(=O)C	0.07	0.6	0	0.45	1.1693	3.844	1.97	2.34	2.3	2.39765	-0.0976502	-0.04
Propene	115-07-1	CC=C	0.1	0.08	0	0.07	0.4883	0.946	-0.36	1.68	1.77	1.68006	0.0899438	0.09
n-Propyl acetate	109-60-4	CCCOC(=O)C	0.09	0.6	0	0.45	0.8875	2.819	1.87	1.36	1.24	1.33411	-0.094105	-0.12
1-Bromopropane	106-94-5	CCCBr	0.37	0.4	0	0.12	0.7063	2.62	0.85	2.16	2.1	2.15297	-0.0529682	-0.06
p-Xylene	106-42-3	Cc1ccc(cc1)C	0.61	0.52	0	0.16	0.9982	3.839	1.6	3.09	3.15	3.13627	0.0137252	0.06
Styrene	100-42-5	C=Cc1ccccc1	0.85	0.65	0	0.16	0.9552	3.856	1.73	2.89	2.95	2.97013	-0.0201328	0.06
Sulfur hexafluoride	2551-62-4	FS(F)(F)(F)(F)F	-0.6	-0.2	0	0	0.4643	-0.12	-2.22	1.64	1.68	1.73244	-0.0524402	0.04
2-Methylpropan-2-ol	75-65-0	CC(O)(C)C	0.18	0.3	0.31	0.6	0.7309	1.963	2.66	0.73	0.35	0.595153	-0.245153	-0.38
Tetrachloroethene	127-18-4	ClC(=C(Cl)Cl)Cl	0.64	0.44	0	0	0.837	3.584	1.09	2.97	3.4	3.17624	0.223762	0.43
Toluene	108-88-3	Cc1ccccc1	0.6	0.52	0	0.14	0.8573	3.325	1.12	2.54	2.73	2.66246	0.0675378	0.19
(E)-1,2-Dichloroethene	156-60-5	Cl/C=C/Cl	0.43	0.41	0.09	0.05	0.5922	2.278	0.77	1.98	2	1.98623	0.0137692	0.02
Tribromomethane	75-25-2	BrC(Br)Br	0.97	0.68	0.15	0.06	0.7745	3.784	2.02	1.79	2.4	2.66786	-0.267863	0.61
Trichloroethene	79-01-6	ClC=C(Cl)Cl	0.52	0.37	0.08	0.03	0.7146	2.997	0.94	2.47	2.42	2.61466	-0.194664	-0.05
vinyl bromide	593-60-2	BrC=C	0.56	0.5	0	0.07	0.5224	1.846	0.36	1.52	1.57	1.62595	-0.0559536	0.05
n-Propylbenzene	103-65-1	CCCc1ccccc1	0.6	0.5	0	0.15	1.1391	4.23	1.67	3.52	3.69	3.72373	-0.0337274	0.17
1,2,3-Trichloropropane	96-18-4	ClCC(CCl)Cl	0.55	0.65	0.03	0.31	0.8985	3.582	2.01	2.5	2.27	2.0673	0.202701	-0.23
1,2,3-Trimethylbenzene	526-73-8	Cc1c(C)cccc1C	0.73	0.61	0	0.19	1.1391	4.565	1.82	3.63	3.66	3.54245	0.117553	0.03
1,2-Dichlorobenzene	95-50-1	Clc1ccccc1Cl	0.87	0.78	0	0.04	0.9612	4.518	2.63	3.28	3.43	3.28244	0.147563	0.15
1,3,5-Trimethylbenzene	108-67-8	Cc1cc(C)cc(c1)C	0.65	0.52	0	0.19	1.1391	4.344	1.64	3.63	3.42	3.59235	-0.172347	-0.21
Buta-1,3-diene	106-99-0	C=CC=C	0.32	0.23	0	0.1	0.5862	1.543	0.09	2.03	1.99	1.91519	0.0748132	-0.04
1,3-Dichlorobenzene	541-73-1	Clc1cccc(c1)Cl	0.85	0.73	0	0.02	0.9612	4.41	2.3	3.28	3.53	3.3931	0.136903	0.25
1-Chlorobutane	109-69-3	CCCCCl	0.21	0.4	0	0.1	0.7946	2.722	0.63	2.56	2.64	2.46902	0.170976	0.08
1-Chloropentane	543-59-9	CCCCCCl	0.21	0.4	0	0.1	0.9355	3.223	0.87	3.05	2.73	3.00642	-0.276417	-0.32
2,2-Dimethylbutane	75-83-2	CCC(C)(C)C	0	0	0	0	0.954	2.352	-0.59	3.18	3.82	3.72656	0.093444	0.64
2,3-Dimethylbutane	79-29-8	CC(C(C)C)C	0	0	0	0	0.954	2.495	0.78	3.14	3.42	3.72656	-0.306556	0.28
2-Butoxyethanol	111-76-2	CCCCOCCO	0.2	0.5	0.3	0.83	1.0714	3.806	3.9	0.57	0.83	0.89812	-0.0681196	0.26
2-Ethoxyethanol	110-80-5	OCCOCC	0.24	0.5	0.3	0.83	0.7896	2.815	4.34	-0.42	-0.32	-0.154186	-0.165814	0.1
Hexan-2-one	591-78-6	CCCCC(=O)C	0.14	0.68	0	0.51	0.9697	3.286	2.1	1.24	1.38	1.3838	-0.0037958	0.14
2-isopropoxyethanol	109-59-1	OCCOC(C)C	0.2	0.48	0.21	0.91	0.9305	3.214	4.16	0	0.05	0.101947	-0.051947	0.05
2-Methoxyethanol	109-86-4	COCCO	0.27	0.5	0.3	0.84	0.6487	2.49	4.52	-0.91	-0.77	-0.709318	-0.0606818	0.14
3-Methylpentane	96-14-0	CCC(CC)C	0	0	0	0	0.954	2.581	-0.37	3.21	3.6	3.72656	-0.126556	0.39
Pentan-3-one	96-22-0	CCC(=O)CC	0.15	0.66	0	0.51	0.8288	2.811	2.21	0.75	0.99	0.873103	0.116897	0.24
Ethyne	74-86-2	C#C	0.19	0.47	0.12	0.05	0.3044	0.07	-0.06	0.5	0.37	0.691462	-0.321462	-0.13
Allylbenzene	300-57-2	C=CCc1ccccc1	0.72	0.6	0	0.22	1.0961	4.136	1.71	3.39	3.23	3.27957	-0.0495654	-0.16
Argon	7440-37-1	[Ar]	0	0	0	0	0.19	-0.688	-1.52	0.74	0.74	0.81266	-0.07266	0
Carbon disulphide	75-15-0	S=C=S	0.88	0.26	0	0.03	0.4905	2.37	0.3	1.94	1.94	2.07549	-0.135487	0
1,2-Dichloro-1,1,2,2-tetrafluoroethane	76-14-2	FC(C(Cl)(F)F)(Cl)F	-0.19	0.05	0	0	0.706	1.427	-0.82	2.78	2.82	2.6212	0.198796	0.04
1,1-Difluoroethane	75-37-6	CC(F)F	-0.25	0.47	0.04	0.07	0.4258	0.57	0.42	1.13	0.75	0.835281	-0.0852812	-0.38
Tetrafluoromethane	75-73-0	FC(F)(F)F	-0.58	-0.26	0	0	0.3203	-0.817	-1.1	1.19	1.18	1.2577	-0.0777042	-0.01
Cyclohexanone	108-94-1	O=C1CCCCC1	0.4	0.86	0	0.56	0.8611	3.792	3.33	1.13	0.81	0.752995	0.0570046	-0.32
Dichlorodifluoromethane	75-71-8	FC(Cl)(Cl)F	0.04	0.04	0	0.04	0.5297	0.998	-0.82	1.82	2.16	1.9502	0.209804	0.34
Dimethyl ether	115-10-6	COC	0	0.27	0	0.41	0.4491	1.285	1.16	0.07	0.1	0.0976874	0.0023126	0.03
Ethyl formate	109-94-4	CCOC=O	0.15	0.66	0	0.38	0.6057	1.845	1.65	0.32	0.23	0.472	-0.242	-0.09
Fluorotrichloromethane	75-69-4	FC(Cl)(Cl)Cl	0.21	0.24	0	0.07	0.6344	1.95	-0.06	2.13	2.53	2.13046	0.399538	0.4
Helium	7440-59-7	[He]	0	0	0	0	0.068	-1.741	-2	0.28	0.28	0.347352	-0.067352	0
Iodoethane	75-03-6	CCI	0.64	0.4	0	0.15	0.6486	2.573	0.83	2.08	2	1.98084	0.0191596	-0.08
isophorone	78-59-1	CC1=CC(=O)CC(C1)(C)C	0.51	1.12	0	0.53	1.2408	4.74	3.37	2.62	1.7	2.09275	-0.392751	-0.92
Isopropylbenzene	98-82-8	CC(c1ccccc1)C	0.6	0.49	0	0.16	1.1391	4.084	1.57	3.45	3.66	3.69967	-0.0396674	0.21
Krypton	7439-90-9	[Kr]	0	0	0	0	0.246	-0.211	-1.22	0.89	0.89	1.02624	-0.136244	0
Methane	74-82-8	C	0	0	0	0	0.2495	-0.323	-1.42	0.78	1.09	1.03959	0.050407	0.31
Cyclohexa-1,3-diene	592-57-4	CC1CCCC1	0.23	0.1	0	0	0.8454	2.816	-0.07	3.1	3.37	3.33622	0.0337844	0.27
Neon	7440-01-9	[Ne]	0	0	0	0	0.085	-1.575	-2.01	0.28	0.28	0.41219	-0.13219	0
Nitrogen	7727-37-9	N#N	0	0	0	0	0.2222	-0.978	-1.83	0.67	0.67	0.935471	-0.265471	0
Nitrous oxide	10024-97-2	O=N#N	0.07	0.35	0	0.1	0.2809	0.164	-0.34	1.38	0.36	0.483793	-0.123793	-1.02
Oxygen	7782-44-7	O=O	0	0	0	0	0.183	-0.723	-1.58	0.65	0.65	0.785962	-0.135962	0
n-Pentane	109-66-0	CCCCC	0	0	0	0	0.8131	2.162	-0.29	2.8	3.39	3.18916	0.200837	0.59
Xenon	7440-63-3	[Xe]	0	0	0	0	0.329	0.378	-0.85	1.28	1.28	1.34281	-0.062806	0
Propylene oxide	75-56-9	CC1CO1	0.24	0.74	0.07	0.35	0.4814	1.775	1.812	0.37	0.03	0.0703596	-0.0403596	-0.34
1,1,1-Trichloroethane	71-55-6	CC(Cl)(Cl)Cl	0.37	0.41	0	0.09	0.7576	2.733	0.76	2.68	2.49	2.44189	0.0481136	-0.19
1,1,2,2-Tetrachloroethane	79-34-5	ClC(C(Cl)Cl)Cl	0.6	0.76	0.16	0.12	0.88	3.803	2.15	2.19	2.39	2.57072	-0.18072	0.2
1,1,2-Trichloroethane	79-00-5	ClCC(Cl)Cl	0.5	0.68	0.13	0.08	0.7576	3.29	1.76	2.01	1.89	2.26939	-0.379386	-0.12
1,1-Dichloroethane	75-34-3	CC(Cl)Cl	0.32	0.49	0.1	0.1	0.6352	2.316	1.05	1.76	1.79	1.83143	-0.0414328	0.03
1,2,4-Trimethylbenzene	95-63-6	Cc1ccc(c(c1)C)C	0.68	0.56	0	0.19	1.1391	4.441	1.93	3.63	3.63	3.56705	0.0629526	0
1,2-Dichloroethane	107-06-2	ClCCCl	0.42	0.64	0.1	0.11	0.6352	2.573	1.48	1.83	1.48	1.69493	-0.214933	-0.35
1,2-Dichloropropane	78-87-5	ClCC(Cl)C	0.37	0.63	0	0.17	0.7761	2.836	1.27	2.25	1.98	2.00377	-0.0237654	-0.27
Butan-1-ol	71-36-3	CCCCO	0.22	0.42	0.37	0.48	0.7309	2.601	3.19	0.84	0.88	0.908393	-0.0283926	0.04
1-Chloropropane	540-54-5	CCCCl	0.22	0.4	0	0.1	0.6537	2.202	0.72	2.07	2.04	1.93725	0.102748	-0.03
1-Nitropropane	108-03-2	CCCN(=O)=O	0.24	0.95	0	0.31	0.7055	2.894	2.35	0.95	0.87	0.839757	0.030243	-0.08
Pentan-1-ol	71-41-0	CCCCCO	0.22	0.42	0.37	0.48	0.8718	3.106	2.92	1.33	1.51	1.44579	0.0642148	0.18
Propan-1-ol	71-23-8	CCCO	0.24	0.42	0.37	0.48	0.59	2.031	3.13	0.35	0.25	0.38224	-0.13224	-0.1
2-Chloropropane	75-29-6	CC(Cl)C	0.18	0.35	0	0.12	0.6537	1.97	0.49	2	1.9	1.89827	0.0017282	-0.1
Heptan-2-one	110-43-0	CCCCCC(=O)C	0.12	0.68	0	0.51	1.1106	3.76	2.35	1.73	1.98	1.90995	0.0700516	0.25
2-Methylbuta-1,3-diene	78-79-5	C=CC(=C)C	0.31	0.23	0	0.1	0.7271	2.101	0.32	2.58	2.42	2.44696	-0.0269594	-0.16
2-Methylpropan-1-ol	78-83-1	OCC(C)C	0.22	0.39	0.37	0.48	0.7309	2.413	2.94	0.77	0.76	0.940013	-0.180013	-0.01
2-Nitropropane	79-46-9	CC(N(=O)=O)C	0.22	0.92	0	0.32	0.7055	2.55	2.26	0.87	0.93	0.825537	0.104463	0.06
Pentan-2-one	107-87-9	CCCC(=O)C	0.14	0.68	0	0.51	0.8288	2.755	2.1	0.75	0.91	0.846403	0.0635968	0.16
Propan-2-ol	67-63-0	CC(O)C	0.21	0.36	0.33	0.56	0.59	1.764	3.11	0.28	0.05	0.15046	-0.10046	-0.23
2-Methylbutan-1-ol	137-32-6	CCC(CO)C	0.19	0.39	0.37	0.48	0.8718	3.011	2.92	1.26	1.29	1.46055	-0.170545	0.03
4-Methylpentan-2-one	108-10-1	CC(CC(=O)C)C	0.11	0.65	0	0.51	0.9697	3.089	1.9	1.16	1.31	1.39856	-0.0885558	0.15
2-Propanone	67-64-1	CC(=O)C	0.18	0.7	0.04	0.49	0.547	1.696	2.37	-0.24	-0.24	-0.156422	-0.083578	0
Benzene	71-43-2	c1ccccc1	0.61	0.52	0	0.14	0.7164	2.786	1.22	1.99	2.13	2.13069	-0.0006896	0.14
Tetrachloromethane	56-23-5	ClC(Cl)(Cl)Cl	0.46	0.38	0	0	0.7391	2.823	0.66	2.44	2.83	2.76493	0.0650726	0.39
Bromochloromethane	74-97-5	ClCBr	0.54	0.8	0.01	0.06	0.5469	2.445	1.62	1.43	1.41	1.4269	-0.0168966	-0.02
Bromodichloromethane	75-27-4	ClC(Br)Cl	0.59	0.69	0.1	0.04	0.6693	2.891	1.56	1.61	2	2.11003	-0.11003	0.39
n-Butyl acetate	123-86-4	CCCCOC(=O)C	0.07	0.6	0	0.45	1.0284	3.353	1.95	1.85	1.78	1.86026	-0.0802576	-0.07
2-Butanone	78-93-3	CCC(=O)C	0.17	0.7	0	0.51	0.6879	2.287	2.28	0.26	0.29	0.304791	-0.0147906	0.03
1-Bromo-1-chloro-2,2,2-trifluoroethane	151-67-7	ClC(C(F)(F)F)Br	0.1	0.38	0.15	0.03	0.7409	2.177	0.73	2.26	2.3	2.47077	-0.170773	0.04
Enflurane	13838-16-9	FC(OC(C(Cl)F)(F)F)F	-0.24	0.54	0.01	0.1	0.8009	2.009	0.45	2.06	2.1	2.09293	0.0070674	0.04
Isoflurane	26675-46-7	FC(OC(C(F)(F)F)Cl)F	-0.24	0.5	0.1	0.1	0.8009	1.576	0.25	1.51	2.06	2.13815	-0.0781526	0.55
Chlorobenzene	108-90-7	Clc1ccccc1	0.72	0.65	0	0.07	0.8388	3.657	1.77	2.64	2.84	2.76452	0.0754768	0.2
Chlorodibromomethane	124-48-1	ClC(Br)Br	0.78	0.68	0.12	0.1	0.7219	3.304	2.04	1.7	2.16	2.22105	-0.0610466	0.46
Chloroethane	75-00-3	CCCl	0.23	0.4	0	0.1	0.5128	1.678	0.61	1.58	1.43	1.40548	0.0245208	-0.15
Trichloromethane	67-66-3	ClC(Cl)Cl	0.43	0.49	0.15	0.02	0.6167	2.48	1.32	1.52	1.97	2.10119	-0.131194	0.45
(Z)-1,2-Dichloroethene	156-59-2	Cl/C=C\Cl	0.44	0.61	0.11	0.05	0.5922	2.439	1.33	1.98	2	1.78173	0.218269	0.02
Cyclohexane	110-82-7	C1CCCCC1	0.31	0.1	0	0	0.8454	2.964	0.14	3.18	3.44	3.38118	0.0588244	0.26
Cyclopropane	75-19-4	C1CC1	0.41	0.23	0	0	0.4227	1.314	-0.12	1.7	1.72	1.68818	0.0318222	0.02
n-Decane	124-18-5	CCCCCCCCCC	0	0	0	0	1.5176	4.686	1.02	5.25	5.01	5.87613	-0.866126	-0.24
Dichloromethane	75-09-2	ClCCl	0.39	0.57	0.1	0.05	0.4943	2.019	1.29	1.34	1.25	1.42206	-0.17206	-0.09
Diethyl ether	60-29-7	CCOCC	0.04	0.26	0	0.44	0.7309	2.012	1.12	1.05	0.89	1.10169	-0.211693	-0.16
Ethane	74-84-0	CC	0	0	0	0	0.3904	0.492	-0.97	1.32	1.81	1.57699	0.233014	0.49
Ethanol	64-17-5	CCO	0.25	0.42	0.37	0.48	0.4491	1.485	3.37	-0.14	-0.31	-0.149533	-0.160467	-0.17
Ethene	74-85-1	C=C	0.11	0.1	0	0.07	0.3474	0.289	-0.31	1.27	1.13	1.1272	0.0027964	-0.14
Ethyl acetate	141-78-6	CCOC(=O)C	0.11	0.62	0	0.45	0.7466	2.314	1.89	0.86	0.73	0.786872	-0.0568724	-0.13
Ethylbenzene	100-41-4	CCc1ccccc1	0.61	0.51	0	0.15	0.9982	3.778	1.48	3.03	3.15	3.18141	-0.0314148	0.12
ethylene oxide	75-21-8	O1CC1	0.25	0.74	0.07	0.32	0.3405	1.371	1.81	-0.05	-0.3	-0.357613	0.057613	-0.25
n-Heptane	142-82-5	CCCCCCC	0	0	0	0	1.0949	3.173	0.58	3.78	4.66	4.26395	0.396051	0.88
Hexachloroethane	67-72-1	ClC(C(Cl)(Cl)Cl)(Cl)Cl	0.68	0.68	0	0	1.1248	4.718	1.8	4.03	4.14	4.04343	0.0965728	0.11
n-Hexane	110-54-3	CCCCCC	0	0	0	0	0.954	2.668	0.35	3.29	3.9	3.72656	0.173444	0.61
Isobutyl acetate	110-19-0	CC(COC(=O)C)C	0.05	0.57	0	0.47	1.0284	3.161	1.72	1.77	1.78	1.81144	-0.0314376	0.01
Isoamyl acetate	123-92-2	CC(CCOC(=O)C)C	0.05	0.57	0	0.47	1.1693	3.74	1.81	2.26	2.25	2.34883	-0.0988302	-0.01
2-Bromopropane	75-26-3	CC(Br)C	0.33	0.35	0	0.14	0.7063	2.39	0.86	2.08	2.14	2.11399	0.0260118	0.06
Methoxyflurane	76-38-0	COC(C(Cl)Cl)(F)F	0.11	0.67	0.17	0.05	0.8702	2.864	1.4	2.02	2.21	2.59536	-0.385363	0.19
Methanol	67-56-1	CO	0.28	0.44	0.43	0.47	0.3082	0.97	3.52	-0.63	-0.77	-0.654505	-0.115495	-0.14
Methyl acetate	79-20-9	COC(=O)C	0.14	0.64	0	0.45	0.6057	1.911	2	0.37	0.18	0.24526	-0.0652598	-0.19
Methyl tert-butyl ether	1634-04-4	COC(C)(C)C	0.02	0.28	0	0.54	0.8718	2.27	1.11	1.43	0.94	1.26077	-0.320765	-0.49
Chloromethane	74-87-3	CCl	0.25	0.43	0	0.08	0.3719	1.163	0.39	1.09	0.91	0.916907	-0.0069066	-0.18
Methylcyclohexane	108-87-2	CC1CCCCC1	0.24	0.1	0	0	0.9863	3.323	0.79	3.59	3.61	3.87923	-0.269228	0.02
m-Xylene	108-38-3	Cc1cccc(c1)C	0.62	0.52	0	0.16	0.9982	3.839	1.66	3.09	3.2	3.14189	0.0581052	0.11
n-Nonane	111-84-2	CCCCCCCCC	0	0	0	0	1.3767	4.182	0.63	4.76	5.65	5.33873	0.311266	0.89
n-Octane	111-65-9	CCCCCCCC	0	0	0	0	1.2358	3.677	0.496	4.27	5.18	4.80134	0.378659	0.91
o-Xylene	95-47-6	Cc1ccccc1C	0.66	0.56	0	0.16	0.9982	3.939	1.3	3.09	3.16	3.12221	0.0377852	0.07
n-Pentyl acetate	628-63-7	CCCCCOC(=O)C	0.07	0.6	0	0.45	1.1693	3.844	1.99	2.34	2.3	2.39765	-0.0976502	-0.04
Propene	115-07-1	CC=C	0.1	0.08	0	0.07	0.4883	0.946	-0.06	1.68	1.77	1.68006	0.0899438	0.09
n-Propyl acetate	109-60-4	CCCOC(=O)C	0.09	0.6	0	0.45	0.8875	2.819	1.88	1.36	1.24	1.33411	-0.094105	-0.12
1-Bromopropane	106-94-5	CCCBr	0.37	0.4	0	0.12	0.7063	2.62	1.09	2.16	2.1	2.15297	-0.0529682	-0.06
p-Xylene	106-42-3	Cc1ccc(cc1)C	0.61	0.52	0	0.16	0.9982	3.839	1.62	3.09	3.15	3.13627	0.0137252	0.06
Styrene	100-42-5	C=Cc1ccccc1	0.85	0.65	0	0.16	0.9552	3.856	1.6	2.89	2.95	2.97013	-0.0201328	0.06
Sulfur hexafluoride	2551-62-4	FS(F)(F)(F)(F)F	-0.6	-0.2	0	0	0.4643	-0.12	-2.12	1.64	1.68	1.73244	-0.0524402	0.04
2-Methylpropan-2-ol	75-65-0	CC(O)(C)C	0.18	0.3	0.31	0.6	0.7309	1.963	2.7	0.73	0.35	0.595153	-0.245153	-0.38
Tetrachloroethene	127-18-4	ClC(=C(Cl)Cl)Cl	0.64	0.44	0	0	0.837	3.584	1.28	2.97	3.4	3.17624	0.223762	0.43
Toluene	108-88-3	Cc1ccccc1	0.6	0.52	0	0.14	0.8573	3.325	1.16	2.54	2.73	2.66246	0.0675378	0.19
(E)-1,2-Dichloroethene	156-60-5	Cl/C=C/Cl	0.43	0.41	0.09	0.05	0.5922	2.278	0.98	1.98	2	1.98623	0.0137692	0.02
Tribromomethane	75-25-2	BrC(Br)Br	0.97	0.68	0.15	0.06	0.7745	3.784	2.27	1.79	2.4	2.66786	-0.267863	0.61
Trichloroethene	79-01-6	ClC=C(Cl)Cl	0.52	0.37	0.08	0.03	0.7146	2.997	1.33	2.47	2.42	2.61466	-0.194664	-0.05
vinyl bromide	593-60-2	BrC=C	0.56	0.5	0	0.07	0.5224	1.846	0.61	1.52	1.57	1.62595	-0.0559536	0.05
1,1-Dichloroethene	75-35-4	ClC(=C)Cl	0.36	0.34	0	0.05	0.5922	2.11	0.7	2.12	2.13	2.01761	0.112389	0.01
1,2,4-trifluorobenzene	367-23-7	Fc1ccc(c(c1)F)F	0.31	0.65	0	0.05	0.7695	2.801	0.76	2.59	2.52	2.33899	0.181007	-0.07
1,2-Dibromoethane	106-93-4	BrCCBr	0.75	0.76	0.1	0.17	0.7404	3.382	2.08	2.01	1.96	1.94755	0.0124544	-0.05
1,2-Difluorobenzene	367-11-3	Fc1ccccc1F	0.39	0.63	0	0.06	0.7518	2.843	0.96	2.39	2.37	2.30293	0.0670748	-0.02
1,4-Difluorobenzene	540-36-3	Fc1ccc(cc1)F	0.38	0.6	0	0.06	0.7518	2.766	0.87	2.39	2.13	2.32893	-0.198925	-0.26
1-decene	872-05-9	CCCCCCCCC=C	0.09	0.08	0	0.07	1.4746	4.533	1.21	5.12	5.7	5.43618	0.263816	0.58
Hexan-1-ol	111-27-3	CCCCCCO	0.21	0.42	0.37	0.48	1.0127	3.61	3.21	1.82	2.03	1.97756	0.0524422	0.21
Non-1-ene	124-11-8	CCCCCCCC=C	0.09	0.08	0	0.07	1.3337	4.073	1.18	4.62	5.15	4.89879	0.251208	0.53
Oct-1-ene	111-66-0	CCCCCCC=C	0.09	0.08	0	0.07	1.1928	3.568	1.07	4.13	4.57	4.3614	0.208601	0.44
Bromobenzene	108-86-1	Brc1ccccc1	0.88	0.73	0	0.09	0.8914	4.041	1.72	2.88	2.99	2.90154	0.0884604	0.11
n-Butane	106-97-8	CCCC	0	0	0	0	0.6722	1.615	-0.53	2.31	2.89	2.65177	0.238229	0.58
Cycloheptane	291-64-5	C1CCCCCC1	0.35	0.1	0	0	0.9863	3.704	0.72	3.67	4	3.94105	0.0589518	0.33
Cyclopentane	287-92-3	C1CCCC1	0.26	0.1	0	0	0.7045	2.477	0.24	2.68	3	2.81568	0.184317	0.32
Dibromomethane	74-95-3	BrCBr	0.71	0.67	0.1	0.1	0.5995	2.886	1.87	1.52	1.7	1.72473	-0.024733	0.18
Difluoromethane	75-10-5	FCF	-0.32	0.49	0.06	0.05	0.2849	0.04	0.2	0.71	0.2	0.307349	-0.107349	-0.51
Fluorobenzene	462-06-6	Fc1ccccc1	0.48	0.57	0	0.1	0.7341	2.788	1.06	2.19	2.27	2.21084	0.0591626	0.08
fluorochloromethane	593-70-4	FCCl	0.04	0.61	0.07	0.04	0.3896	0.982	0.71	1.03	0.51	0.817454	-0.307454	-0.52
Furan	110-00-9	c1ccco1	0.37	0.51	0	0.13	0.5363	1.913	0.82	1.36	1.34	1.35405	-0.0140482	-0.02
Hexafluorobenzene	392-56-3	Fc1c(F)c(F)c(c(c1F)F)F	0.09	0.56	0	0.01	0.8226	2.345	0.39	3.2	2.55	2.65114	-0.101136	-0.65
Pentachloroethane	76-01-7	ClC(C(Cl)(Cl)Cl)Cl	0.65	0.66	0.17	0.06	1.0024	4.267	2.02	3.11	3.22	3.37899	-0.158994	0.11
Pentafluorobenzene	363-72-4	Fc1cc(F)c(c(c1F)F)F	0.15	0.68	0	0.02	0.8049	2.578	0.51	2.99	2.53	2.45627	0.0737314	-0.46
Radon	10043-92-2	[Rn]	0	0	0	0	0.384	0.877	-0.39	1.51	1.51	1.55258	-0.042576	0
tert-Butylbenzene	98-06-6	CC(c1ccccc1)(C)C	0.62	0.49	0	0.16	1.28	4.413	1.24	3.9	4.11	4.2483	-0.1383	0.21
tert-butylcyclohexane	3178-22-1	CC(C1CCCCC1)(C)C	0.3	0.1	0	0.1	1.409	4.603	1.16	4.96	5.04	5.17913	-0.139126	0.08
2-Methylbutan-2-ol	75-85-4	CCC(O)(C)C	0.19	0.3	0.31	0.6	0.8718	2.63	2.59	1.22	0.89	1.13817	-0.248165	-0.33
1,1-difluoroethene	75-38-7	FC(=C)F	-0.1	0	0	0.05	0.3828	0.24	-0.74	1.24	1.24	1.3188	-0.0787992	0
1,4-Dioxane	123-91-1	O1CCOCC1	0.33	0.75	0	0.64	0.681	2.892	3.267	-0.32	-0.27	-0.134106	-0.135894	0.05
n-Dodecane	112-40-3	CCCCCCCCCCCC	0	0	0	0	1.7994	5.696	1.39	6.23	6.1	6.95091	-0.850912	-0.13
2-Methoxyethanol	109-86-4	COCCO	0.27	0.5	0.3	0.84	0.6487	2.49	4.496	-0.91	-0.77	-0.709318	-0.0606818	0.14
Propylene oxide	75-56-9	CC1CO1	0.24	0.74	0.07	0.35	0.4814	1.775	1.778	0.37	0.03	0.0703596	-0.0403596	-0.34
Methane	74-82-8	C	0	0	0	0	0.2495	-0.323	-1.53	0.78	1.09	1.03959	0.050407	0.31
Sulfur hexafluoride	2551-62-4	FS(F)(F)(F)(F)F	-0.6	-0.2	0	0	0.4643	-0.12	-2.171	1.64	1.68	1.73244	-0.0524402	0.04
Argon	7440-37-1	[Ar]	0	0	0	0	0.19	-0.688	-1.592	0.74	0.74	0.81266	-0.07266	0
Helium	7440-59-7	[He]	0	0	0	0	0.068	-1.741	-2	0.28	0.28	0.347352	-0.067352	0
Nitrogen	7727-37-9	N#N	0	0	0	0	0.2222	-0.978	-1.801	0.67	0.67	0.935471	-0.265471	0
Nitrous oxide	10024-97-2	O=N#N	0.07	0.35	0	0.1	0.2809	0.164	-0.334	1.38	0.36	0.483793	-0.123793	-1.02
Di-n-propyl ether	111-43-3	CCCOCCC	0.01	0.22	0	0.44	1.0127	2.803	1	2.03	2.03	2.20178	-0.171778	0
2-Butanone	78-93-3	CCC(=O)C	0.17	0.7	0	0.51	0.6879	2.287	2.305	0.26	0.29	0.304791	-0.0147906	0.03
Ethanol	64-17-5	CCO	0.25	0.42	0.37	0.48	0.4491	1.485	3.28	-0.14	-0.31	-0.149533	-0.160467	-0.17
Diethyl ether	60-29-7	CCOCC	0.04	0.26	0	0.44	0.7309	2.012	1.11	1.05	0.89	1.10169	-0.211693	-0.16
Benzene	71-43-2	c1ccccc1	0.61	0.52	0	0.14	0.7164	2.786	0.968	1.99	2.13	2.13069	-0.0006896	0.14
Krypton	7439-90-9	[Kr]	0	0	0	0	0.246	-0.211	-1.161	0.89	0.89	1.02624	-0.136244	0
1-Bromo-1-chloro-2,2,2-trifluoroethane	151-67-7	ClC(C(F)(F)F)Br	0.1	0.38	0.15	0.03	0.7409	2.177	0.506	2.26	2.3	2.47077	-0.170773	0.04
Isoflurane	26675-46-7	FC(OC(C(F)(F)F)Cl)F	-0.24	0.5	0.1	0.1	0.8009	1.576	-0.027	1.51	2.06	2.13815	-0.0781526	0.55
1-Bromo-1-chloro-2,2,2-trifluoroethane	151-67-7	ClC(C(F)(F)F)Br	0.1	0.38	0.15	0.03	0.7409	2.177	0.405	2.26	2.3	2.47077	-0.170773	0.04
Enflurane	13838-16-9	FC(OC(C(Cl)F)(F)F)F	-0.24	0.54	0.01	0.1	0.8009	2.009	0.117	2.06	2.1	2.09293	0.0070674	0.04
Trichloroethene	79-01-6	ClC=C(Cl)Cl	0.52	0.37	0.08	0.03	0.7146	2.997	1.202	2.47	2.42	2.61466	-0.194664	-0.05
Ethylbenzene	100-41-4	CCc1ccccc1	0.61	0.51	0	0.15	0.9982	3.778	1.772	3.03	3.15	3.18141	-0.0314148	0.12
Propene	115-07-1	CC=C	0.1	0.08	0	0.07	0.4883	0.946	-0.086	1.68	1.77	1.68006	0.0899438	0.09
1,4-Dioxane	123-91-1	O1CCOCC1	0.33	0.75	0	0.64	0.681	2.892	3.301	-0.32	-0.27	-0.134106	-0.135894	0.05
2-Methylbuta-1,3-diene	78-79-5	C=CC(=C)C	0.31	0.23	0	0.1	0.7271	2.101	0.31	2.58	2.42	2.44696	-0.0269594	-0.16
Benzene	71-43-2	c1ccccc1	0.61	0.52	0	0.14	0.7164	2.786	1.24	1.99	2.13	2.13069	-0.0006896	0.14
2-Methoxyethanol	109-86-4	COCCO	0.27	0.5	0.3	0.84	0.6487	2.49	4.543	-0.91	-0.77	-0.709318	-0.0606818	0.14
Dichloromethane	75-09-2	ClCCl	0.39	0.57	0.1	0.05	0.4943	2.019	1.415	1.34	1.25	1.42206	-0.17206	-0.09
Trichloromethane	67-66-3	ClC(Cl)Cl	0.43	0.49	0.15	0.02	0.6167	2.48	1.328	1.52	1.97	2.10119	-0.131194	0.45
(Z)-1,2-Dichloroethene	156-59-2	Cl/C=C\Cl	0.44	0.61	0.11	0.05	0.5922	2.439	1.29	1.98	2	1.78173	0.218269	0.02
Tetrachloroethene	127-18-4	ClC(=C(Cl)Cl)Cl	0.64	0.44	0	0	0.837	3.584	1.243	2.97	3.4	3.17624	0.223762	0.43
vinyl bromide	593-60-2	BrC=C	0.56	0.5	0	0.07	0.5224	1.846	0.574	1.52	1.57	1.62595	-0.0559536	0.05
Ethanol	64-17-5	CCO	0.25	0.42	0.37	0.48	0.4491	1.485	3.095	-0.14	-0.31	-0.149533	-0.160467	-0.17
Ethane	74-84-0	CC	0	0	0	0	0.3904	0.492	-1.174	1.32	1.81	1.57699	0.233014	0.49
Cyclopropane	75-19-4	C1CC1	0.41	0.23	0	0	0.4227	1.314	-0.357	1.7	1.72	1.68818	0.0318222	0.02
1-Bromo-1-chloro-2,2,2-trifluoroethane	151-67-7	ClC(C(F)(F)F)Br	0.1	0.38	0.15	0.03	0.7409	2.177	0.301	2.26	2.3	2.47077	-0.170773	0.04
2-Propanone	67-64-1	CC(=O)C	0.18	0.7	0.04	0.49	0.547	1.696	2.41	-0.24	-0.24	-0.156422	-0.083578	0
Sulfur hexafluoride	2551-62-4	FS(F)(F)(F)(F)F	-0.6	-0.2	0	0	0.4643	-0.12	-2.09	1.64	1.68	1.73244	-0.0524402	0.04
Krypton	7439-90-9	[Kr]	0	0	0	0	0.246	-0.211	-1.282	0.89	0.89	1.02624	-0.136244	0
Enflurane	13838-16-9	FC(OC(C(Cl)F)(F)F)F	-0.24	0.54	0.01	0.1	0.8009	2.009	0.369	2.06	2.1	2.09293	0.0070674	0.04
Diethyl ether	60-29-7	CCOCC	0.04	0.26	0	0.44	0.7309	2.012	1.072	1.05	0.89	1.10169	-0.211693	-0.16
Argon	7440-37-1	[Ar]	0	0	0	0	0.19	-0.688	-1.516	0.74	0.74	0.81266	-0.07266	0
Nitrogen	7727-37-9	N#N	0	0	0	0	0.2222	-0.978	-1.851	0.67	0.67	0.935471	-0.265471	0
Nitrous oxide	10024-97-2	O=N#N	0.07	0.35	0	0.1	0.2809	0.164	-0.336	1.38	0.36	0.483793	-0.123793	-1.02
Neon	7440-01-9	[Ne]	0	0	0	0	0.085	-1.575	-2.009	0.28	0.28	0.41219	-0.13219	0
Benzene	71-43-2	c1ccccc1	0.61	0.52	0	0.14	0.7164	2.786	1.029	1.99	2.13	2.13069	-0.0006896	0.14
Toluene	108-88-3	Cc1ccccc1	0.6	0.52	0	0.14	0.8573	3.325	1.23	2.54	2.73	2.66246	0.0675378	0.19
m-Xylene	108-38-3	Cc1cccc(c1)C	0.62	0.52	0	0.16	0.9982	3.839	1.572	3.09	3.2	3.14189	0.0581052	0.11
Isoflurane	26675-46-7	FC(OC(C(F)(F)F)Cl)F	-0.24	0.5	0.1	0.1	0.8009	1.576	0.22	1.51	2.06	2.13815	-0.0781526	0.55
Krypton	7439-90-9	[Kr]	0	0	0	0	0.246	-0.211	-1.085	0.89	0.89	1.02624	-0.136244	0
Dichloromethane	75-09-2	ClCCl	0.39	0.57	0.1	0.05	0.4943	2.019	1.352	1.34	1.25	1.42206	-0.17206	-0.09
1-Bromo-1-chloro-2,2,2-trifluoroethane	151-67-7	ClC(C(F)(F)F)Br	0.1	0.38	0.15	0.03	0.7409	2.177	0.22	2.26	2.3	2.47077	-0.170773	0.04
Isoflurane	26675-46-7	FC(OC(C(F)(F)F)Cl)F	-0.24	0.5	0.1	0.1	0.8009	1.576	-0.036	1.51	2.06	2.13815	-0.0781526	0.55
Benzene	71-43-2	c1ccccc1	0.61	0.52	0	0.14	0.7164	2.786	0.923	1.99	2.13	2.13069	-0.0006896	0.14
Krypton	7439-90-9	[Kr]	0	0	0	0	0.246	-0.211	-1.269	0.89	0.89	1.02624	-0.136244	0
Isoflurane	26675-46-7	FC(OC(C(F)(F)F)Cl)F	-0.24	0.5	0.1	0.1	0.8009	1.576	0.149	1.51	2.06	2.13815	-0.0781526	0.55
Enflurane	13838-16-9	FC(OC(C(Cl)F)(F)F)F	-0.24	0.54	0.01	0.1	0.8009	2.009	0.238	2.06	2.1	2.09293	0.0070674	0.04
1-Bromo-1-chloro-2,2,2-trifluoroethane	151-67-7	ClC(C(F)(F)F)Br	0.1	0.38	0.15	0.03	0.7409	2.177	0.391	2.26	2.3	2.47077	-0.170773	0.04
Methoxyflurane	76-38-0	COC(C(Cl)Cl)(F)F	0.11	0.67	0.17	0.05	0.8702	2.864	1.164	2.02	2.21	2.59536	-0.385363	0.19
Krypton	7439-90-9	[Kr]	0	0	0	0	0.246	-0.211	-1.225	0.89	0.89	1.02624	-0.136244	0
												RMSE	0.174837	0.29058

## Sheet: S7
Table S 7: Cross-validation tests to evaluate the internal robustness of GC×GC model for logKab prediction
Types of cross-validation tests	RMSE	MAE	Rsquared
Leave-one-out Cross-validation	0.3126	0.296699	0.926544
Bootstrap cross-validation	0.309368	0.2856	0.94337
K-fold cross validation	0.322197	0.2823	0.960881
Repeated K-fold cross validation	0.310858	0.287645	0.93434

## Sheet: S8
Table S 8: Result of column combination analysis for logKab estimation
Column combinations	RMSE (log units)	Rsquared
DB1&HP88	0.338514	0.964
DB1&HP-INNOwax	0.319079	0.968
DB1&Rtx-50	0.326229	0.967
HP5&Rtx-50	0.325842	0.967
HP5&HP-INNOwax	0.319064	0.968
HP5&HP88	0.338142	0.964

## Sheet: S9
Table S 9: The unmatched values of descriptors in the dataset taken from literature
Chemicals	CAS-RN	SMILES	E	S	A	B	V	L	Comments
Nitrous oxide	10024-97-2	O=N#N	0.37	0.02	0	0.09	0.281	-0.59	We did not find the similar values of E, S, L from any previous data source present on UFZ LSER database. Therefore, the values for these ASDsare needed to be updated according to most recent database i.e.,LSER database for comptox users (2017)
Propyl ether	111-43-3	CCCOCCC	0.008	0.25	0	0.45	1.013	2.954	The values are correct according to sprunger and Abraham 2010 database but needed to be updated according to most recent database i.e.,LSER database for comptox users (2017)
Halothane	151-67-7	ClC(C(F)(F)F)Br	0.1	0.38	0.15	0.05	0.471	2.177	We did not find L=0.47 from any previous data source present on UFZ LSER database. Therefore, the value for L descriptor is needed to be updated according to most recent database i.e.,LSER database for comptox users (2017)
Desflurane	57041-67-5	FC(OC(C(F)(F)F)F)F	-0.54	0.27	0.07	0.17	0.696	0.74	The values for the highlighted descriptors were taken from Abraham 2005, but needed to be updated according to most recent database i.e.,LSER database for comptox users (2017)
Sevoflurane	28523-86-6	FCOC(C(F)(F)F)C(F)(F)F	-0.465	0.232	0.08	0.147	0.855	1.688	The values for the highlighted descriptors were taken from Abraham 2005, but needed to be updated according to most recent database i.e.,LSER database for comptox users (2017)
Isoflurane	26675-46-7	FC(OC(C(F)(F)F)Cl)F	-0.236	0.56	0	0.08	0.801	1.969	The values for the highlighted descriptors were taken from Abraham 2007, but needed to be updated according to most recent database i.e.,LSER database for comptox users (2017)
Methoxyflurane	76-38-0	COC(C(Cl)Cl)(F)F	0.109	0.67	0.07	0.14	0.87	2.864	The values for the highlighted descriptors were taken from Sprunger, but needed to be updated according to most recent database i.e.,LSER database for comptox users (2017)

[truncated: 4 more sheets: S10, S11, S12, S13]
